# Supplementary material for: 3-[1-(4-Methyl­phen­ylsulfon­yl)-1,4-di­hydro­pyridin-4-yl]-1H-indole
Source: Acta Crystallogr Sect E Struct Rep Online. 2010 Mar 24;66(Pt 4):o915. doi: 10.1107/S1600536810010214 (PMC2983977; doi:10.1107/S1600536810010214)
Supplement: Supplementary file 1 [file e-66-0o915-sup1.cif]

##############################################################################
###                                                                        ###
###        Electronic paper (Acta Crystallographica Section E)             ###
###                                                                        ###
##############################################################################
#                                                                            #
# This CIF contains the data in a paper accepted for publication in Acta     #
# Crystallographica Section E. It conforms to the requirements of Notes      #
# for Authors for Section E, and has been peer reviewed under the auspices   #
# of the IUCr Commission on Journals.                                        #
#                                                                            #
# Full details of the Crystallographic Information File format               #
# are given in the paper "The Crystallographic Information File (CIF):       #
# a New Standard Archive File for Crystallography" by S. R. Hall, F. H.      #
# Allen and I. D. Brown [Acta Cryst. (1991), A47, 655-685].                  #
#                                                                            #
# The current version of the core CIF dictionary is obtainable from          #
# ftp://ftp.iucr.org/pub/cif_core.dic. The current version number is 2.4.    #
#                                                                            #
# Software is freely available for graphical display of the structure(s) in  #
# this CIF.  For information consult the CIF home page http://www.iucr.org/  #
# cif/home.html                                                              #
#                                                                            #
# This file may be used for bona fide research purposes within the           #
# scientific community so long as proper attribution is given to the journal # 
# article from which it was obtained.                                        #
#                                                                            #
##############################################################################
                                             
data_I
_audit_creation_method     SHELXL-97
_chemical_name_systematic
;
3-[1-(4-Methylphenylsulfonyl)-1,4-dihydropyridin-4-yl]-1<i>H</i>-indole
;
_chemical_name_common
;
;
_chemical_formula_moiety     'C20 H18 N2 O2 S'
_chemical_formula_sum     'C20 H18 N2 O2 S'
_chemical_formula_iupac     'C20 H18 N2 O2 S'
_chemical_formula_weight     350.42
_chemical_melting_point     ?
_symmetry_cell_setting     orthorhombic
_symmetry_space_group_name_H-M     'P 21 21 21'
_symmetry_space_group_name_Hall     'P 2ac 2ab'
loop_
    _symmetry_equiv_pos_as_xyz
    'x, y, z'
    '-x+1/2, -y, z+1/2'
    '-x, y+1/2, -z+1/2'
    'x+1/2, -y+1/2, -z'
_cell_length_a     7.9192(9)
_cell_length_b     11.4344(13)
_cell_length_c     19.168(2)
_cell_angle_alpha     90.00
_cell_angle_beta     90.00
_cell_angle_gamma     90.00
_cell_volume     1735.7(3)
_cell_formula_units_Z     4
_cell_measurement_reflns_used     2827
_cell_measurement_theta_min     2.57
_cell_measurement_theta_max     21.45
_cell_measurement_temperature     293(2)
_exptl_crystal_description     prism
_exptl_crystal_colour     'light pink'
_exptl_crystal_size_max     0.47
_exptl_crystal_size_mid     0.45
_exptl_crystal_size_min     0.42
_exptl_crystal_density_diffrn     1.341
_exptl_crystal_density_meas     ?
_exptl_crystal_density_method     'not measured'
_exptl_crystal_F_000     736
_exptl_absorpt_coefficient_mu     0.202
_exptl_absorpt_correction_type     none
_exptl_absorpt_process_details     ?
_exptl_absorpt_correction_T_min     ?
_exptl_absorpt_correction_T_max     ?
_exptl_special_details
;
;
_diffrn_ambient_temperature     293(2)
_diffrn_radiation_type     MoK\a
_diffrn_radiation_wavelength     0.71073
_diffrn_radiation_source     'fine-focus sealed tube'
_diffrn_radiation_monochromator     graphite
_diffrn_measurement_device_type     'Bruker SMART 1000 CCD diffractometer'
_diffrn_measurement_method     'phi and omega scans'
_diffrn_detector_area_resol_mean     ?
_diffrn_reflns_number     11335
_diffrn_reflns_av_R_equivalents     0.0357
_diffrn_reflns_av_sigmaI/netI     0.0484
_diffrn_reflns_theta_min     2.07
_diffrn_reflns_theta_max     27.98
_diffrn_reflns_theta_full     27.98
_diffrn_measured_fraction_theta_max     0.992
_diffrn_measured_fraction_theta_full     0.992
_diffrn_reflns_limit_h_min     -10
_diffrn_reflns_limit_h_max     10
_diffrn_reflns_limit_k_min     -10
_diffrn_reflns_limit_k_max     14
_diffrn_reflns_limit_l_min     -25
_diffrn_reflns_limit_l_max     22
_diffrn_standards_number     ?
_diffrn_standards_interval_count     ?
_diffrn_standards_interval_time     ?
_diffrn_standards_decay_%     ?
_refine_special_details
;
Refinement of <i>F</i>^2^ against ALL reflections. The weighted <i>R</i>-factor
wR and goodness of fit <i>S</i> are based on <i>F</i>^2^, conventional
<i>R</i>-factors <i>R</i> are based on <i>F</i>, with <i>F</i> set to zero for
negative <i>F</i>^2^. The threshold expression of <i>F</i>^2^ >
\s(<i>F</i>^2^) is used only for calculating <i>R</i>-factors(gt) etc. and is
not relevant to the choice of reflections for refinement. <i>R</i>-factors
based on <i>F</i>^2^ are statistically about twice as large as those based on
<i>F</i>, and <i>R</i>- factors based on ALL data will be even larger.
;
_reflns_number_total     4115
_reflns_number_gt     2830
_reflns_threshold_expression     I>2sigma(I)
_refine_ls_structure_factor_coef     Fsqd
_refine_ls_matrix_type     full
_refine_ls_R_factor_all     0.0776
_refine_ls_R_factor_gt     0.0408
_refine_ls_wR_factor_gt     0.0864
_refine_ls_wR_factor_ref     0.1021
_refine_ls_goodness_of_fit_ref     1.011
_refine_ls_restrained_S_all     1.011
_refine_ls_number_reflns     4115
_refine_ls_number_parameters     231
_refine_ls_number_restraints     0
_refine_ls_hydrogen_treatment     mixed
_refine_ls_weighting_scheme     calc
_refine_ls_weighting_details
         'calc w=1/[\s^2^(Fo^2^)+(0.0423P)^2^+0.2268P] where P=(Fo^2^+2Fc^2^)/3'
_atom_sites_solution_hydrogens     geom
_atom_sites_solution_primary     direct
_atom_sites_solution_secondary     difmap
_refine_ls_shift/su_max     0.000
_refine_ls_shift/su_mean     0.000
_refine_diff_density_max     0.168
_refine_diff_density_min     -0.237
_refine_ls_extinction_method     none
_refine_ls_extinction_coef     ?
_refine_ls_abs_structure_details     'Flack (1983), 1718 Friedel pairs'
_refine_ls_abs_structure_Flack     -0.07(8)
loop_
    _atom_type_symbol
    _atom_type_description
    _atom_type_scat_dispersion_real
    _atom_type_scat_dispersion_imag
    _atom_type_scat_source
    'C' 'C' 0.0033 0.0016
                         'International Tables Vol C Tables 4.2.6.8 and 6.1.1.4'
    'H' 'H' 0.0000 0.0000
                         'International Tables Vol C Tables 4.2.6.8 and 6.1.1.4'
    'N' 'N' 0.0061 0.0033
                         'International Tables Vol C Tables 4.2.6.8 and 6.1.1.4'
    'O' 'O' 0.0106 0.0060
                         'International Tables Vol C Tables 4.2.6.8 and 6.1.1.4'
    'S' 'S' 0.1246 0.1234
                         'International Tables Vol C Tables 4.2.6.8 and 6.1.1.4'
_computing_data_collection     'SMART (Bruker 2001)'
_computing_cell_refinement     'SAINT (Bruker 2001)'
_computing_data_reduction     'SAINT (Bruker 2001)'
_computing_structure_solution     'SHELXS97 (Sheldrick, 2008)'
_computing_structure_refinement     'SHELXL97 (Sheldrick, 2008)'
_computing_molecular_graphics     'SHELXTL (Sheldrick, 2008)'
_computing_publication_material
                         'SHELXTL (Sheldrick, 2008) and publCIF (Westrip, 2010)'
loop_
    _atom_site_type_symbol
    _atom_site_label
    _atom_site_fract_x
    _atom_site_fract_y
    _atom_site_fract_z
    _atom_site_U_iso_or_equiv
    _atom_site_adp_type
    _atom_site_calc_flag
    _atom_site_refinement_flags
    _atom_site_occupancy
    _atom_site_disorder_assembly
    _atom_site_disorder_group
    S S 0.43816(8) 0.16555(6) 0.18936(3) 0.05332(19) Uani d . 1 . .
    O O1 0.5841(2) 0.12035(19) 0.22313(9) 0.0705(6) Uani d . 1 . .
    O O2 0.3845(3) 0.28318(17) 0.20181(9) 0.0720(6) Uani d . 1 . .
    N N1 -0.1929(3) -0.2711(2) 0.05481(12) 0.0609(7) Uani d . 1 . .
    H H1 -0.249(4) -0.330(3) 0.0446(15) 0.078(10) Uiso d . 1 . .
    C C1 -0.1217(3) -0.1920(2) 0.01063(12) 0.0458(6) Uani d . 1 . .
    C C2 -0.1307(3) -0.1842(3) -0.06159(12) 0.0561(7) Uani d . 1 . .
    H H2 -0.1872 -0.2404 -0.0877 0.067 Uiso calc R 1 . .
    C C3 -0.0535(4) -0.0909(2) -0.09299(12) 0.0592(7) Uani d . 1 . .
    H H3 -0.0601 -0.0825 -0.1412 0.071 Uiso calc R 1 . .
    C C4 0.0354(3) -0.0080(2) -0.05365(12) 0.0529(6) Uani d . 1 . .
    H H4 0.0885 0.0538 -0.0764 0.063 Uiso calc R 1 . .
    C C5 0.0459(3) -0.01583(19) 0.01780(11) 0.0440(5) Uani d . 1 . .
    H H5 0.1060 0.0396 0.0432 0.053 Uiso calc R 1 . .
    C C6 -0.0352(3) -0.10865(18) 0.05181(11) 0.0366(5) Uani d . 1 . .
    C C7 -0.0614(3) -0.14245(19) 0.12343(10) 0.0415(5) Uani d . 1 . .
    C C8 -0.1592(3) -0.2394(2) 0.12171(12) 0.0548(7) Uani d . 1 . .
    H H8 -0.1982 -0.2789 0.1609 0.066 Uiso calc R 1 . .
    C C9 0.0027(3) -0.0848(2) 0.18946(11) 0.0444(6) Uani d . 1 . .
    H H9 -0.0680 -0.1132 0.2279 0.053 Uiso calc R 1 . .
    C C10 -0.0131(3) 0.0452(2) 0.18840(12) 0.0463(6) Uani d . 1 . .
    H H10 -0.1194 0.0769 0.1802 0.056 Uiso calc R 1 . .
    C C11 0.1134(3) 0.1181(2) 0.19833(11) 0.0459(6) Uani d . 1 . .
    H H11 0.0928 0.1979 0.1949 0.055 Uiso calc R 1 . .
    N N2 0.2792(2) 0.08014(18) 0.21399(9) 0.0445(5) Uani d . 1 . .
    C C13 0.3048(3) -0.0418(2) 0.21675(11) 0.0473(6) Uani d . 1 . .
    H H13 0.4128 -0.0697 0.2260 0.057 Uiso calc R 1 . .
    C C12 0.1825(3) -0.1175(2) 0.20673(10) 0.0462(6) Uani d . 1 . .
    H H12 0.2084 -0.1966 0.2105 0.055 Uiso calc R 1 . .
    C C14 0.4588(3) 0.1429(2) 0.09933(11) 0.0456(6) Uani d . 1 . .
    C C15 0.5422(3) 0.0451(2) 0.07507(12) 0.0542(6) Uani d . 1 . .
    H H15 0.5929 -0.0064 0.1063 0.065 Uiso calc R 1 . .
    C C16 0.5499(3) 0.0241(2) 0.00439(13) 0.0595(7) Uani d . 1 . .
    H H16 0.6064 -0.0419 -0.0117 0.071 Uiso calc R 1 . .
    C C17 0.4753(4) 0.0990(3) -0.04315(12) 0.0563(7) Uani d . 1 . .
    C C18 0.3938(4) 0.1972(2) -0.01774(13) 0.0611(7) Uani d . 1 . .
    H H18 0.3451 0.2493 -0.0490 0.073 Uiso calc R 1 . .
    C C19 0.3829(3) 0.2198(2) 0.05302(13) 0.0549(7) Uani d . 1 . .
    H H19 0.3257 0.2854 0.0692 0.066 Uiso calc R 1 . .
    C C20 0.4842(5) 0.0734(3) -0.12010(14) 0.0867(11) Uani d . 1 . .
    H H20A 0.4108 0.1259 -0.1448 0.130 Uiso calc R 1 . .
    H H20B 0.4494 -0.0058 -0.1285 0.130 Uiso calc R 1 . .
    H H20C 0.5981 0.0838 -0.1361 0.130 Uiso calc R 1 . .
loop_
    _atom_site_aniso_label
    _atom_site_aniso_U_11
    _atom_site_aniso_U_22
    _atom_site_aniso_U_33
    _atom_site_aniso_U_12
    _atom_site_aniso_U_13
    _atom_site_aniso_U_23
    S 0.0401(3) 0.0752(5) 0.0447(3) -0.0101(3) -0.0001(3) -0.0173(3)
    O1 0.0388(10) 0.1244(18) 0.0481(9) -0.0081(11) -0.0087(8) -0.0082(10)
    O2 0.0725(13) 0.0654(12) 0.0783(13) -0.0150(10) 0.0113(10) -0.0355(10)
    N1 0.0710(17) 0.0531(14) 0.0587(14) -0.0285(13) -0.0069(11) -0.0050(12)
    C1 0.0458(13) 0.0460(14) 0.0457(12) 0.0012(12) -0.0048(10) -0.0067(11)
    C2 0.0607(15) 0.0638(18) 0.0438(13) 0.0057(14) -0.0102(12) -0.0176(13)
    C3 0.0673(18) 0.0776(19) 0.0328(12) 0.0201(17) -0.0006(13) 0.0021(12)
    C4 0.0640(17) 0.0497(14) 0.0451(13) 0.0098(13) 0.0084(12) 0.0085(12)
    C5 0.0489(14) 0.0384(12) 0.0446(12) -0.0006(12) 0.0027(11) -0.0016(10)
    C6 0.0359(13) 0.0353(11) 0.0384(11) 0.0033(10) -0.0015(9) -0.0017(9)
    C7 0.0428(12) 0.0451(13) 0.0366(11) -0.0043(11) -0.0039(10) 0.0020(9)
    C8 0.0609(17) 0.0559(17) 0.0475(14) -0.0164(13) -0.0008(12) 0.0081(12)
    C9 0.0428(12) 0.0585(15) 0.0318(11) -0.0053(11) 0.0023(10) -0.0024(11)
    C10 0.0342(11) 0.0581(15) 0.0465(12) 0.0069(11) -0.0015(10) -0.0145(12)
    C11 0.0410(12) 0.0518(14) 0.0450(13) 0.0097(11) -0.0029(10) -0.0137(11)
    N2 0.0351(10) 0.0594(14) 0.0391(10) 0.0019(9) -0.0016(8) -0.0063(9)
    C13 0.0421(13) 0.0651(18) 0.0346(11) 0.0115(13) -0.0017(10) -0.0013(11)
    C12 0.0553(15) 0.0525(15) 0.0309(11) 0.0059(13) -0.0031(10) 0.0011(10)
    C14 0.0373(13) 0.0566(15) 0.0429(12) -0.0058(12) 0.0018(10) -0.0064(11)
    C15 0.0490(15) 0.0706(18) 0.0429(13) 0.0124(14) -0.0001(12) 0.0012(12)
    C16 0.0561(16) 0.0716(18) 0.0509(14) 0.0103(15) 0.0084(13) -0.0096(13)
    C17 0.0550(17) 0.0714(18) 0.0424(13) -0.0195(14) 0.0036(12) 0.0032(12)
    C18 0.0675(18) 0.0613(18) 0.0544(15) -0.0117(15) -0.0071(13) 0.0167(14)
    C19 0.0552(16) 0.0484(14) 0.0611(16) -0.0029(13) 0.0023(13) -0.0008(13)
    C20 0.103(3) 0.114(3) 0.0430(15) -0.029(2) 0.0031(16) 0.0028(16)
_geom_special_details
;
All esds (except the esd in the dihedral angle between two l.s. planes) are
estimated using the full covariance matrix. The cell esds are taken into
account individually in the estimation of esds in distances, angles and
torsion angles; correlations between esds in cell parameters are only used
when they are defined by crystal symmetry. An approximate (isotropic)
treatment of cell esds is used for estimating esds involving l.s. planes.
;
loop_
    _geom_bond_atom_site_label_1
    _geom_bond_atom_site_label_2
    _geom_bond_site_symmetry_2
    _geom_bond_distance
    _geom_bond_publ_flag
    S O1 . 1.4217(19) ?
    S O2 . 1.431(2) ?
    S N2 . 1.662(2) ?
    S C14 . 1.753(2) ?
    N1 C8 . 1.359(3) ?
    N1 C1 . 1.361(3) ?
    C1 C2 . 1.389(3) ?
    C1 C6 . 1.415(3) ?
    C2 C3 . 1.369(4) ?
    C3 C4 . 1.401(4) ?
    C4 C5 . 1.375(3) ?
    C5 C6 . 1.401(3) ?
    C6 C7 . 1.441(3) ?
    C7 C8 . 1.353(3) ?
    C7 C9 . 1.514(3) ?
    C9 C10 . 1.492(3) ?
    C9 C12 . 1.509(3) ?
    C10 C11 . 1.316(3) ?
    C11 N2 . 1.415(3) ?
    N2 C13 . 1.410(3) ?
    C13 C12 . 1.314(3) ?
    C14 C15 . 1.379(3) ?
    C14 C19 . 1.386(3) ?
    C15 C16 . 1.377(3) ?
    C16 C17 . 1.383(4) ?
    C17 C18 . 1.383(4) ?
    C17 C20 . 1.505(4) ?
    C18 C19 . 1.383(3) ?
    N1 H1 . 0.83(3) ?
    C2 H2 . 0.93 ?
    H3 C3 . 0.93 ?
    C4 H4 . 0.93 ?
    C5 H5 . 0.93 ?
    C8 H8 . 0.93 ?
    H9 C9 . 0.98 ?
    C10 H10 . 0.93 ?
    C11 H11 . 0.93 ?
    C12 H12 . 0.93 ?
    C13 H13 . 0.93 ?
    C15 H15 . 0.93 ?
    C16 H16 . 0.93 ?
    C18 H18 . 0.93 ?
    C19 H19 . 0.93 ?
    C20 H20A . 0.96 ?
    C20 H20B . 0.96 ?
    C20 H20C . 0.96 ?
loop_
    _geom_angle_atom_site_label_1
    _geom_angle_atom_site_label_2
    _geom_angle_atom_site_label_3
    _geom_angle_site_symmetry_1
    _geom_angle_site_symmetry_3
    _geom_angle
    _geom_angle_publ_flag
    O1 S O2 . . 120.47(12) ?
    O1 S N2 . . 105.83(11) ?
    O2 S N2 . . 106.28(11) ?
    O1 S C14 . . 108.58(11) ?
    O2 S C14 . . 109.32(12) ?
    N2 S C14 . . 105.29(10) ?
    C8 N1 C1 . . 109.2(2) ?
    N1 C1 C2 . . 130.0(2) ?
    N1 C1 C6 . . 107.5(2) ?
    C2 C1 C6 . . 122.5(2) ?
    C3 C2 C1 . . 117.8(2) ?
    C2 C3 C4 . . 121.0(2) ?
    C5 C4 C3 . . 121.5(2) ?
    C4 C5 C6 . . 119.0(2) ?
    C5 C6 C1 . . 118.2(2) ?
    C5 C6 C7 . . 135.4(2) ?
    C1 C6 C7 . . 106.32(19) ?
    C8 C7 C6 . . 106.19(19) ?
    C8 C7 C9 . . 124.7(2) ?
    C6 C7 C9 . . 129.1(2) ?
    C7 C8 N1 . . 110.7(2) ?
    C10 C9 C12 . . 109.2(2) ?
    C10 C9 C7 . . 113.21(19) ?
    C12 C9 C7 . . 113.0(2) ?
    C11 C10 C9 . . 124.4(2) ?
    C10 C11 N2 . . 122.9(2) ?
    C13 N2 C11 . . 116.4(2) ?
    C13 N2 S . . 118.87(16) ?
    C11 N2 S . . 117.57(17) ?
    C12 C13 N2 . . 122.7(2) ?
    C13 C12 C9 . . 124.4(2) ?
    C15 C14 C19 . . 120.4(2) ?
    C15 C14 S . . 119.76(18) ?
    C19 C14 S . . 119.75(19) ?
    C16 C15 C14 . . 119.6(2) ?
    C15 C16 C17 . . 121.4(2) ?
    C16 C17 C18 . . 118.0(2) ?
    C16 C17 C20 . . 120.4(3) ?
    C18 C17 C20 . . 121.6(3) ?
    C19 C18 C17 . . 121.7(3) ?
    C18 C19 C14 . . 118.8(2) ?
    C1 N1 H1 . . 128(2) ?
    C8 N1 H1 . . 123(2) ?
    N1 C8 H8 . . 124.6 ?
    C7 C8 H8 . . 124.7 ?
    C1 C2 H2 . . 121.1 ?
    C3 C2 H2 . . 121.1 ?
    C2 C3 H3 . . 119.5 ?
    C4 C3 H3 . . 119.5 ?
    C3 C4 H4 . . 119.2 ?
    C5 C4 H4 . . 119.3 ?
    C4 C5 H5 . . 120.5 ?
    C6 C5 H5 . . 120.5 ?
    C7 C9 H9 . . 107 ?
    C12 C9 H9 . . 107 ?
    C10 C9 H9 . . 107 ?
    C9 C10 H10 . . 117.8 ?
    C11 C10 H10 . . 117.8 ?
    C10 C11 H11 . . 118.5 ?
    N2 C11 H11 . . 118.6 ?
    C9 C12 H12 . . 117.8 ?
    C13 C12 H12 . . 117.8 ?
    C12 C13 H13 . . 118.7 ?
    N2 C13 H13 . . 118.6 ?
    C14 C15 H15 . . 120.2 ?
    C16 C15 H15 . . 120.2 ?
    C15 C16 H16 . . 119.3 ?
    C17 C16 H16 . . 119.3 ?
    C17 C18 H18 . . 119.1 ?
    C19 C18 H18 . . 119.1 ?
    C18 C19 H19 . . 120.5 ?
    C14 C19 H19 . . 120.6 ?
    C17 C20 H20A . . 109.5 ?
    C17 C20 H20C . . 109.4 ?
    C17 C20 H20B . . 109.5 ?
    H20A C20 H20C . . 109.5 ?
loop_
    _geom_hbond_atom_site_label_D
    _geom_hbond_atom_site_label_H
    _geom_hbond_atom_site_label_A
    _geom_hbond_site_symmetry_A
    _geom_hbond_distance_DH
    _geom_hbond_distance_HA
    _geom_hbond_distance_DA
    _geom_hbond_angle_DHA
    _geom_hbond_publ_flag
    C10 H10 O1 1_455 0.93 2.54 3.370(3) 149 y
    N1 H1 Cg 4_445 0.83(3) 2.51 3.207(3) 143 y
data_global
_journal_date_recd_electronic     2010-03-11
_journal_date_accepted     2010-03-18
_journal_name_full     'Acta Crystallographica, Section E'
_journal_year     2010
_journal_volume     66
_journal_issue      4
_journal_page_first     o915
_journal_page_last     o915
_journal_paper_category     QO
_journal_coeditor_code     CV2703
_publ_contact_author_name     'Paulo E. Lopes'
_publ_contact_author_address
;
Centro de Qu\'imica, Universidade do Minho
Campus de Gualtar
4710-452 Braga
Portugal
;
_publ_contact_author_email     'pelopes@netc.pt'
_publ_contact_author_fax     ?
_publ_contact_author_phone     ?
_publ_section_title
;
3-[1-(4-Methylphenylsulfonyl)-1,4-dihydropyridin-4-yl]-1<i>H</i>-indole
;
loop_
    _publ_author_name
    _publ_author_footnote
    _publ_author_address
    'Oliveira-Campos, Ana M. F.' .
;
Centro de Qu\'imica, Universidade do Minho
Campus de Gualtar
4710-452 Braga
Portugal
;
    'Ribeiro, Joana M. O.' .
;
Centro de Qu\'imica, Universidade do Minho
Campus de Gualtar
4710-452 Braga
Portugal
;
    'Rodrigues, L\'igia M.' .
;
Centro de Qu\'imica, Universidade do Minho
Campus de Gualtar
4710-452 Braga
Portugal
;
    'Parpot, Pier' .
;
Centro de Qu\'imica, Universidade do Minho
Campus de Gualtar
4710-452 Braga
Portugal
;
    'Lopes, Paulo E.' .
;
Centro de Qu\'imica, Universidade do Minho
Campus de Gualtar
4710-452 Braga
Portugal
;
