# Supplementary material for: 3-[1-(4-Methyl­phen­ylsulfon­yl)-1,4-di­hydro­pyridin-4-yl]-1H-indole
Source: Acta Crystallogr Sect E Struct Rep Online. 2010 Mar 24;66(Pt 4):o915. doi: 10.1107/S1600536810010214 (PMC2983977; doi:10.1107/S1600536810010214)
Supplement: Supplementary file 2 [file e-66-0o915-Isup2.hkl]

# Structure factors ac900

data_I
     
loop_     
_refln_index_h
_refln_index_k
_refln_index_l
_refln_F_meas
_refln_F_squared_meas
  -1   0   0    1.22    0.08
  -2   0   0 1000.00   22.63
  -3   0   0   -0.02    0.08
  -4   0   0    0.08    0.10
  -5   0   0    0.01    0.12
  -6   0   0    6.06    0.43
  -7   0   0    0.07    0.19
  -8   0   0    6.94    0.56
  -9   0   0   -0.26    0.31
 -10   0   0    0.41    0.41
  10   0   0   -0.08    0.38
  10   0   0    0.62    0.37
   0   1   0   -0.01    0.02
   0   1   0   -0.02    0.02
   1   1   0   84.18    1.95
   1   1   0   81.87    1.91
   1  -1   0   83.52    1.95
  -1   1   0   83.07    1.96
  -2   1   0    0.56    0.09
   2  -1   0    0.64    0.08
  -2   1   0    0.65    0.09
  -2  -1   0    0.70    0.10
  -3   1   0   34.13    0.97
  -3  -1   0   34.08    0.96
   3  -1   0   33.25    0.88
  -4   1   0   19.03    0.69
  -4  -1   0   20.61    0.70
   4  -1   0   19.89    0.60
  -5   1   0    0.65    0.19
   5  -1   0    0.67    0.14
  -5  -1   0    0.69    0.19
  -6   1   0    4.38    0.37
  -6  -1   0    4.44    0.35
  -7   1   0    1.14    0.28
  -7  -1   0    1.06    0.29
  -8  -1   0   -0.10    0.24
  -8   1   0    0.07    0.27
  -9   1   0    0.52    0.30
   9   1   0    0.75    0.33
   9   1   0    0.29    0.29
 -10   1   0   -0.28    0.36
  10   1   0   -0.64    0.32
  10   1   0   -0.15    0.36
   0   2   0    0.64    0.07
   0   2   0    0.57    0.07
   2   2   0  211.56    4.94
   2  -2   0  207.69    4.90
  -2   2   0  219.45    4.97
   3   2   0  108.98    2.60
  -3   2   0  109.35    2.67
   3  -2   0  106.38    2.57
   3   2   0  109.24    2.66
   4  -2   0  187.72    4.36
   4   2   0  190.68    4.39
   4   2   0  189.05    4.49
  -4   2   0  188.17    4.50
  -4   2   0  175.49    4.46
   5  -2   0   -0.07    0.11
  -5   2   0   -0.11    0.12
   5   2   0   -0.03    0.11
   5   2   0   -0.03    0.13
   6   2   0    5.76    0.40
   6   2   0    5.28    0.39
  -6   2   0    5.51    0.40
   7   2   0   14.66    0.73
  -7   2   0   15.89    0.76
   7   2   0   15.50    0.76
   8   2   0   -0.22    0.23
  -8   2   0    0.27    0.26
   8   2   0    0.27    0.25
   9   2   0    6.33    0.62
   9   2   0    5.47    0.62
  -9   2   0    5.70    0.63
  10   2   0    0.06    0.39
  10   2   0   -0.05    0.40
 -10   2   0    0.23    0.38
   0   3   0   -0.06    0.05
   0   3   0    0.01    0.05
   1   3   0    0.41    0.10
  -1   3   0    0.06    0.05
   1   3   0    0.37    0.09
  -1   3   0    0.44    0.09
   2   3   0   40.60    1.10
   2  -3   0   41.90    1.07
  -2   3   0   42.86    1.14
   3  -3   0    6.58    0.27
   3   3   0    7.03    0.33
  -3   3   0    6.55    0.34
  -3   3   0    5.21    0.26
   4   3   0   77.55    2.00
   4   3   0   75.79    1.95
  -4   3   0   74.22    2.01
   5   3   0   15.01    0.63
   5  -3   0   15.65    0.53
  -5   3   0   14.69    0.64
   5   3   0   14.42    0.61
   6   3   0    6.18    0.44
  -6   3   0    4.97    0.42
   6   3   0    6.09    0.44
   7   3   0    3.17    0.39
  -7   3   0    2.35    0.37
   7   3   0    2.48    0.35
   8   3   0    1.76    0.36
   8   3   0    1.45    0.32
  -8   3   0    0.96    0.29
   9   3   0   -0.37    0.27
   9   3   0   -0.32    0.28
  -9   3   0    0.04    0.29
 -10   3   0   -0.44    0.39
  10   3   0    0.61    0.41
  10   3   0    0.27    0.41
   0   4   0   17.95    0.58
   0   4   0   20.40    0.60
   1   4   0    2.50    0.18
  -1   4   0    2.82    0.20
   1   4   0    2.77    0.20
  -2   4   0   57.54    1.43
   2   4   0   54.91    1.45
  -2   4   0   54.64    1.48
   3  -4   0   20.83    0.64
  -3   4   0   21.92    0.66
  -3   4   0   20.84    0.73
   3   4   0   21.13    0.70
  -4   4   0    3.83    0.26
   4   4   0    4.33    0.31
  -4   4   0    3.71    0.30
   4  -4   0    3.66    0.24
   5   4   0   27.60    0.96
  -5   4   0   28.59    0.91
  -5   4   0   28.67    1.01
   6   4   0    6.87    0.45
  -6   4   0    7.19    0.50
   7   4   0    1.14    0.30
  -7   4   0    1.47    0.35
   8   4   0    2.32    0.40
  -8   4   0    2.08    0.38
   9   4   0    0.82    0.35
  -9   4   0    0.18    0.30
   0   5   0    0.15    0.08
   0   5   0    0.02    0.08
  -1   5   0    2.60    0.23
   1   5   0    2.49    0.20
   1   5   0    2.22    0.20
  -1   5   0    1.43    0.17
  -2   5   0    3.71    0.26
   2   5   0    4.22    0.30
  -2   5   0    3.48    0.22
   2   5   0    3.80    0.25
  -3   5   0   24.69    0.85
  -3   5   0   24.93    0.76
   3   5   0   23.83    0.79
  -4   5   0    0.02    0.12
   4  -5   0    0.06    0.12
  -4   5   0   -0.05    0.15
   4   5   0    0.07    0.14
  -5   5   0   15.80    0.71
  -5   5   0   16.34    0.62
   5   5   0   15.21    0.67
  -6   5   0   17.16    0.80
   6   5   0   17.36    0.77
   7   5   0    1.61    0.33
  -7   5   0    1.24    0.33
   8   5   0    1.36    0.37
  -9   5   0    0.86    0.37
   0   6   0    2.43    0.24
   0   6   0    2.51    0.23
   1   6   0   11.25    0.49
  -1   6   0   10.18    0.42
   1   6   0   10.21    0.44
  -1   6   0   10.75    0.47
   2   6   0   26.25    0.85
   2   6   0   27.59    0.92
  -2   6   0   26.97    0.82
  -2   6   0   26.17    0.88
   3   6   0    0.70    0.17
  -3   6   0    0.96    0.16
   3   6   0    0.47    0.19
  -3   6   0    0.79    0.17
  -4   6   0    4.68    0.31
   4   6   0    4.60    0.34
  -4   6   0    4.19    0.35
   5   6   0    8.43    0.50
  -5   6   0    9.35    0.55
   6   6   0    8.14    0.52
  -6   6   0    6.81    0.52
  -7   6   0    1.19    0.33
   7   6   0    1.47    0.34
  -8   6   0    6.05    0.62
  -9   6   0    1.23    0.44
   0   7   0   -0.14    0.10
   0   7   0    0.11    0.12
  -1   7   0   -0.04    0.11
   1   7   0   -0.16    0.12
  -1   7   0   -0.19    0.10
   1   7   0    0.08    0.12
  -2   7   0    4.99    0.35
   2   7   0    4.75    0.32
  -2   7   0    4.98    0.31
   2   7   0    5.64    0.38
  -3   7   0   13.74    0.63
   3   7   0   14.24    0.66
   3   7   0   12.84    0.57
  -3   7   0   13.80    0.55
   4   7   0   15.93    0.70
   4   7   0   18.80    0.84
  -4   7   0   16.93    0.77
   5   7   0    1.47    0.29
  -5   7   0    0.72    0.25
  -6   7   0    1.08    0.30
   6   7   0    1.41    0.31
  -7   7   0    1.89    0.38
  -8   7   0    0.24    0.32
  -9   7   0    0.68    0.43
   0   8   0   -0.02    0.13
   0   8   0    0.40    0.16
  -1   8   0    3.63    0.29
  -1   8   0    3.88    0.35
   1   8   0    3.70    0.31
   1   8   0    4.11    0.34
   2   8   0    0.10    0.18
   2   8   0    0.37    0.18
  -2   8   0    0.33    0.18
  -2   8   0    0.40    0.16
   3   8   0    1.23    0.24
   3   8   0    1.51    0.28
  -3   8   0    1.02    0.24
  -3   8   0    1.05    0.22
  -4   8   0    0.54    0.22
   4   8   0    0.24    0.22
   4   8   0    0.02    0.20
   5   8   0    4.72    0.51
   5   8   0    5.32    0.46
  -5   8   0    5.03    0.49
  -6   8   0   -0.24    0.22
   6   8   0    0.12    0.25
   7   8   0    3.36    0.54
  -7   8   0    3.68    0.49
  -8   8   0    0.59    0.33
   8   8   0    0.44    0.39
   0   9   0   -0.25    0.14
   0   9   0   -0.01    0.16
   1   9   0   -0.05    0.16
   1   9   0   -0.07    0.15
  -1   9   0   -0.04    0.17
  -1   9   0    0.11    0.16
  -2   9   0    1.88    0.29
   2   9   0    1.29    0.27
   2   9   0    1.67    0.29
  -2   9   0    2.00    0.27
  -3   9   0    0.45    0.23
   3   9   0    0.61    0.26
   3   9   0    0.62    0.22
   4   9   0    1.13    0.26
  -4   9   0    0.30    0.22
   4   9   0    0.76    0.28
   5   9   0    3.00    0.43
  -5   9   0    2.41    0.38
   6   9   0   -0.28    0.24
  -6   9   0   -0.16    0.26
   7   9   0   -0.37    0.29
  -7   9   0   -0.11    0.30
  -8   9   0    0.55    0.40
   8   9   0    1.38    0.48
   0  10   0    2.10    0.31
   0  10   0    2.04    0.31
   1  10   0    0.70    0.22
  -1  10   0    0.54    0.24
  -1  10   0    0.42    0.23
   1  10   0    0.58    0.24
   2  10   0   -0.09    0.20
  -2  10   0   -0.02    0.21
   2  10   0    0.12    0.21
   3  10   0    1.20    0.28
   3  10   0    0.51    0.26
  -3  10   0    0.69    0.27
  -4  10   0    1.16    0.33
   4  10   0    1.10    0.34
   5  10   0    0.00    0.27
  -5  10   0   -0.20    0.24
   6  10   0   -0.11    0.27
  -6  10   0   -0.06    0.26
   7  10   0   -0.26    0.35
  -7  10   0   -0.31    0.33
   0  11   0   -0.04    0.21
   0  11   0   -0.09    0.19
   1  11   0    0.34    0.22
  -1  11   0   -0.25    0.21
  -1  11   0    0.16    0.22
   1  11   0    0.21    0.24
  -2  11   0    0.08    0.22
   2  11   0   -0.23    0.23
   2  11   0    0.09    0.22
   3  11   0    1.25    0.34
  -3  11   0    0.92    0.32
   4  11   0    2.45    0.43
  -4  11   0    2.41    0.42
   5  11   0    3.62    0.56
  -5  11   0    3.72    0.51
  -6  11   0   -0.03    0.33
   6  11   0    0.27    0.34
  -7  11   0   -0.08    0.38
   0  12   0    0.07    0.24
   0  12   0    0.18    0.26
   1  12   0    2.20    0.40
   1  12   0    2.18    0.37
  -1  12   0    3.32    0.43
   2  12   0    0.81    0.34
  -2  12   0    0.62    0.30
   3  12   0   -0.31    0.30
  -3  12   0   -0.25    0.27
   4  12   0    1.44    0.42
  -4  12   0    2.50    0.46
  -5  12   0    0.40    0.33
   5  12   0    0.01    0.39
  -6  12   0    0.23    0.38
   6  12   0    0.30    0.44
   1  13   0    0.31    0.33
  -1  13   0   -0.01    0.29
  -2  13   0   -0.22    0.28
   2  13   0   -0.31    0.29
   3  13   0    0.39    0.36
  -3  13   0    0.21    0.32
   4  13   0    0.89    0.43
  -4  13   0    0.43    0.36
   5  13   0    0.29    0.38
  -5  13   0    0.73    0.41
   2  14   0    0.03    0.36
  -2  14   0    0.05    0.38
  -3  14   0    2.25    0.48
   3  14   0    1.03    0.42
  -1   0   1   35.05    0.84
  -1   0  -1   34.12    0.87
  -1   0  -1   34.56    0.86
  -2   0  -1  395.86    9.03
  -2   0  -1  399.94    9.15
  -2   0   1  388.22    9.01
  -3   0  -1    4.81    0.26
  -3   0   1    4.65    0.25
  -4   0   1   -0.01    0.10
  -4   0  -1   -0.15    0.09
  -5   0  -1   27.30    0.94
  -5   0   1   28.41    0.93
  -6   0  -1   -0.38    0.14
  -6   0   1    0.18    0.16
  -7   0  -1   35.92    1.26
  -7   0   1   33.38    1.22
  -8   0   1    1.09    0.32
  -8   0  -1   -0.42    0.23
  -9   0  -1    2.32    0.43
  -9   0   1    2.84    0.46
  10   0   1    0.32    0.32
 -10   0   1    0.16    0.39
  10   0   1    0.42    0.39
  10   1  -1   -0.03    0.37
  10   1  -1   -0.26    0.36
 -10   1   1   -0.23    0.36
   9   1  -1   -0.11    0.29
  -9   1   1   -0.71    0.29
   9   1  -1    0.22    0.28
  -8  -1  -1   -0.31    0.25
  -8   1   1   -0.15    0.24
  -7  -1  -1    0.94    0.28
  -7   1   1    0.96    0.24
  -6  -1  -1   21.38    0.84
  -6   1   1   21.14    0.83
  -5   1   1    7.43    0.41
   5  -1   1    6.95    0.32
  -5  -1  -1    6.84    0.40
  -4  -1  -1    0.34    0.13
  -4   1   1    0.20    0.11
   4  -1   1    0.44    0.09
   3  -1   1   47.51    1.22
  -3   1   1   51.06    1.33
  -3  -1  -1   51.55    1.34
  -2   1   1   72.74    1.81
   2  -1   1   75.40    1.74
  -1   1   1   85.58    2.01
   1   1  -1   85.05    1.99
   1   1  -1   85.07    1.95
   0   1   1    0.01    0.02
   0  -1  -1    0.05    0.03
   0   1  -1    0.06    0.03
   1   1   1   82.31    1.97
   1  -1  -1   82.63    1.95
  -1   1  -1   82.49    1.96
  -1   1  -1   85.29    1.99
   2  -1  -1   72.47    1.78
  -2   1  -1   74.64    1.83
   2   1   1   71.17    1.82
  -2  -1   1   77.56    1.80
  -2   1  -1   75.63    1.83
   3  -1  -1   47.85    1.26
  -3   1  -1   50.21    1.32
  -3   1  -1   52.30    1.35
  -3  -1   1   48.56    1.30
  -4  -1   1    0.61    0.14
  -4   1  -1    0.17    0.11
   4  -1  -1    0.34    0.10
   5  -1  -1    7.16    0.35
  -5  -1   1    7.02    0.40
  -5   1  -1    6.66    0.40
  -6  -1   1   22.06    0.84
   6  -1  -1   21.83    0.75
  -6   1  -1   20.65    0.85
  -7  -1   1    0.65    0.25
  -7   1  -1    1.01    0.28
  -8   1  -1    0.23    0.25
   8   1   1    0.19    0.25
   8   1   1   -0.05    0.27
  -8  -1   1   -0.01    0.23
  -9   1  -1    0.33    0.32
   9   1   1   -0.11    0.25
   9   1   1   -0.37    0.28
  -9  -1   1   -0.10    0.25
  10   1   1   -0.42    0.36
  10   1   1   -0.17    0.34
 -10   1  -1    0.07    0.34
  10   2  -1    0.41    0.38
 -10   2   1    0.75    0.38
  10   2  -1    0.80    0.40
   9   2  -1    0.56    0.32
  -9   2   1    0.90    0.33
   9   2  -1    1.16    0.34
   8   2  -1    1.14    0.33
   8   2  -1    1.80    0.33
  -8   2   1    2.37    0.39
   7   2  -1    1.00    0.25
   7   2  -1    1.13    0.28
  -7   2   1    1.36    0.30
  -6   2   1   25.94    0.96
   6   2  -1   24.45    0.91
   6   2  -1   25.14    0.94
  -5   2   1   20.68    0.78
   5  -2   1   21.11    0.64
   4   2  -1   18.28    0.64
   4  -2   1   17.64    0.53
   4   2  -1   17.09    0.62
  -4   2   1   17.36    0.64
   3   2  -1  157.56    3.67
  -3   2   1  158.75    3.74
   3   2  -1  157.97    3.75
   3  -2   1  157.09    3.66
  -3   2   1  157.03    3.78
   2   2  -1  412.83    9.69
   2  -2   1  430.96    9.69
   2   2  -1  419.55    9.47
  -2   2   1  431.21    9.81
  -2   2   1  430.85    9.74
   1   2  -1  126.88    2.95
   1   2  -1  127.92    3.04
  -1   2   1  128.05    2.99
  -1   2   1  125.63    2.99
   0   2  -1  102.63    2.42
   0   2   1  103.94    2.45
   0   2  -1  106.08    2.48
   1   2   1  121.17    2.91
  -1   2  -1  121.66    2.90
  -1   2  -1  126.79    2.94
   1  -2  -1  125.88    2.90
  -2   2  -1  438.10    9.75
  -2   2  -1  427.45    9.85
   2  -2  -1  400.22    9.71
   2   2   1  436.72    9.74
   3   2   1  154.87    3.70
   3   2   1  152.74    3.61
  -3   2  -1  153.57    3.70
   3  -2  -1  155.98    3.63
  -3   2  -1  153.43    3.70
   4   2   1   17.35    0.65
   4  -2  -1   16.60    0.56
   4   2   1   17.37    0.64
  -4   2  -1   17.75    0.66
  -4  -2   1   17.48    0.62
  -4   2  -1   17.75    0.62
   5   2   1   20.43    0.78
   5  -2  -1   20.24    0.67
   5   2   1   20.71    0.76
  -5  -2   1   20.44    0.75
  -5   2  -1   20.23    0.78
  -6   2  -1   23.48    0.93
   6   2   1   24.16    0.93
  -6  -2   1   24.64    0.91
   6   2   1   25.68    0.93
   7   2   1    1.74    0.31
  -7   2  -1    0.89    0.27
   7   2   1    1.01    0.27
   8   2   1    2.15    0.38
   8   2   1    2.54    0.41
  -8   2  -1    1.96    0.35
   9   2   1    0.84    0.38
   9   2   1    1.32    0.41
  -9   2  -1    0.68    0.33
  10   2   1    0.86    0.44
  10   2   1    1.06    0.42
 -10   2  -1    0.68    0.46
 -10   3   1    0.44    0.42
   9   3  -1    1.03    0.38
   9   3  -1    0.70    0.35
  -9   3   1    0.41    0.35
   8   3  -1    0.48    0.27
  -8   3   1    0.55    0.27
   8   3  -1    0.88    0.29
   7   3  -1    2.47    0.36
   7   3  -1    1.97    0.34
  -7   3   1    2.28    0.36
   6   3  -1   11.52    0.59
   6   3  -1   11.61    0.58
  -6   3   1   12.16    0.62
   5   3  -1    1.33    0.23
   5   3  -1    1.62    0.24
  -5   3   1    0.98    0.22
  -4   3   1   47.40    1.39
   4   3  -1   45.70    1.34
   4   3  -1   47.87    1.31
   4  -3   1   48.95    1.23
  -4   3   1   50.24    1.30
   3   3  -1   43.87    1.20
  -3   3   1   44.76    1.15
  -3   3   1   44.07    1.24
   3  -3   1   43.35    1.11
  -2   3   1    8.75    0.30
  -2   3   1    8.99    0.37
   2   3  -1    8.97    0.33
  -1   3   1   51.86    1.34
   1   3  -1   53.60    1.37
  -1   3   1   53.71    1.29
   1   3  -1   49.89    1.29
   0   3   1   30.37    0.81
   0   3   1   30.14    0.82
   0   3  -1   29.86    0.80
   0   3  -1   31.76    0.84
   1   3   1   53.90    1.37
  -1   3  -1   53.43    1.36
  -1   3  -1   54.29    1.37
   2  -3  -1    9.92    0.35
  -2   3  -1    9.69    0.35
  -2   3  -1    9.36    0.38
   2   3   1    9.27    0.37
   3   3   1   45.18    1.20
   3  -3  -1   43.59    1.13
  -3   3  -1   42.37    1.20
  -3   3  -1   38.25    1.14
   4  -3  -1   47.37    1.27
  -4   3  -1   47.72    1.32
  -4   3  -1   47.15    1.38
   4   3   1   47.57    1.37
  -5   3  -1    1.36    0.24
   5   3   1    1.35    0.24
   5  -3  -1    1.80    0.20
   5   3   1    1.56    0.25
  -5   3  -1    1.33    0.21
   6   3   1   10.78    0.57
   6   3   1   12.60    0.61
  -6   3  -1   11.94    0.62
   7   3   1    2.49    0.34
   7   3   1    2.03    0.34
  -7   3  -1    2.20    0.34
  -8   3  -1    0.74    0.30
   8   3   1    0.42    0.29
   8   3   1    0.53    0.31
   9   3   1    0.70    0.38
   9   3   1    1.36    0.40
  -9   3  -1    0.93    0.38
 -10   3  -1    0.53    0.42
  10   3   1    0.97    0.43
 -10   4   1    0.52    0.37
  -9   4   1    0.63    0.37
  -8   4   1    7.71    0.58
   8   4  -1    7.98    0.58
  -7   4   1    3.51    0.44
   7   4  -1    3.76    0.41
  -6   4   1   28.07    1.06
   6   4  -1   27.78    1.01
   5   4  -1    0.45    0.19
  -5   4   1    0.44    0.17
  -5   4   1    0.68    0.17
  -4   4   1   91.75    2.44
   4   4  -1   92.83    2.38
  -4   4   1   96.35    2.32
   4  -4   1   90.15    2.25
   3   4  -1   58.65    1.56
  -3   4   1   60.17    1.52
  -3   4   1   59.55    1.63
  -2   4   1   17.11    0.51
   2   4  -1   17.48    0.62
   2   4  -1   16.73    0.54
  -2   4   1   15.18    0.57
   1   4  -1   24.06    0.67
   1   4  -1   22.94    0.72
  -1   4   1   23.11    0.65
  -1   4   1   22.40    0.71
   0   4  -1   10.22    0.38
   0   4   1   10.77    0.39
   0   4  -1    9.64    0.36
   0   4   1   10.13    0.37
  -1   4  -1   23.19    0.69
  -1   4  -1   23.43    0.70
   1   4   1   23.36    0.70
   2  -4  -1   15.68    0.54
  -2   4  -1   17.32    0.58
   2   4   1   17.66    0.58
   5   4   1    0.89    0.22
   5  -4  -1    0.64    0.17
  -5   4  -1   -0.18    0.11
  -5   4  -1    0.31    0.17
   7   4   1    3.91    0.44
  -7   4  -1    3.10    0.40
   8   4   1    6.74    0.55
  -8   4  -1    7.69    0.60
  -9   4  -1    1.09    0.41
   9   4   1    0.89    0.36
  10   4   1    0.30    0.44
  -9   5   1    0.20    0.36
  -8   5   1    1.21    0.36
  -7   5   1    6.47    0.53
   7   5  -1    6.27    0.53
   6   5  -1    0.96    0.25
  -6   5   1    0.74    0.25
   5   5  -1   20.12    0.77
  -5   5   1   19.40    0.68
  -5   5   1   18.97    0.81
  -4   5   1    9.54    0.39
   4   5  -1    9.12    0.44
  -4   5   1    8.03    0.46
   3   5  -1   23.96    0.78
  -3   5   1   24.05    0.84
   3   5  -1   26.25    0.90
  -3   5   1   24.90    0.74
  -2   5   1    9.50    0.35
  -2   5   1    8.93    0.42
   2   5  -1    8.36    0.37
   2   5  -1    9.11    0.43
   1   5  -1    0.63    0.14
  -1   5   1    0.62    0.13
   1   5  -1    0.63    0.12
  -1   5   1    0.36    0.09
   0   5  -1    0.17    0.09
   0   5  -1    0.11    0.08
   0   5   1    0.06    0.09
   0   5   1   -0.03    0.08
   1   5   1    0.56    0.14
  -1   5  -1    0.63    0.13
  -1   5  -1    0.63    0.12
   1   5   1    0.59    0.13
  -2   5  -1    8.82    0.41
   2   5   1    9.36    0.41
  -3   5  -1   24.08    0.82
   3   5   1   24.24    0.80
   3  -5  -1   22.99    0.74
  -4   5  -1    8.81    0.42
   4  -5  -1    9.51    0.41
   4   5   1    8.93    0.46
  -4   5  -1    9.06    0.48
  -5   5  -1   20.16    0.81
   5   5   1   19.30    0.79
  -5   5  -1   19.12    0.71
   6   5   1    0.57    0.24
  -6   5  -1    0.25    0.21
  -6   5  -1    0.54    0.20
   7   5   1    5.91    0.49
  -7   5  -1    6.15    0.57
  -8   5  -1    1.47    0.36
   8   5   1    0.97    0.36
   9   5   1   -0.66    0.36
  -9   5  -1    0.36    0.35
  -9   6   1    1.05    0.42
  -8   6   1    1.02    0.36
  -7   6   1    8.80    0.60
   6   6  -1    5.56    0.48
  -6   6   1    5.47    0.48
   5   6  -1   19.71    0.77
  -5   6   1   18.02    0.81
  -4   6   1    6.18    0.43
   4   6  -1    6.55    0.46
  -4   6   1    6.14    0.33
   4   6  -1    6.73    0.40
  -3   6   1    9.89    0.41
   3   6  -1   10.26    0.53
  -3   6   1   10.06    0.51
   3   6  -1   10.78    0.47
  -2   6   1    1.53    0.23
  -2   6   1    1.75    0.19
   2   6  -1    1.52    0.19
   2   6  -1    1.37    0.21
   1   6  -1   39.55    1.14
   1   6  -1   40.36    1.21
  -1   6   1   41.37    1.20
   0   6  -1    2.88    0.22
   0   6  -1    3.09    0.25
   0   6   1    3.41    0.24
   0   6   1    3.65    0.26
   1   6   1   41.84    1.18
  -1   6  -1   39.88    1.17
  -1   6  -1   40.79    1.17
   1   6   1   40.05    1.19
   2   6   1    1.88    0.25
   2   6   1    1.63    0.21
  -2   6  -1    1.27    0.20
  -2   6  -1    0.52    0.15
  -3   6  -1   10.12    0.49
   3   6   1    9.98    0.47
  -3   6  -1    7.49    0.38
  -4   6  -1    5.79    0.43
   4   6   1    7.33    0.43
  -4   6  -1    7.18    0.38
   5   6   1   17.81    0.76
  -5   6  -1   18.15    0.69
  -5   6  -1   17.24    0.78
  -6   6  -1    5.92    0.53
   6   6   1    5.19    0.48
  -7   6  -1    7.70    0.57
   7   6   1    8.55    0.59
   8   6   1    1.03    0.37
  -8   6  -1    0.75    0.33
  -9   6  -1    2.66    0.48
   9   7  -1    0.14    0.40
  -9   7   1    0.26    0.37
   8   7  -1    2.79    0.51
  -8   7   1    2.49    0.48
   7   7  -1    0.47    0.29
  -7   7   1   -0.06    0.22
  -6   7   1    1.21    0.29
   6   7  -1    1.25    0.34
  -5   7   1    3.46    0.40
   5   7  -1    3.72    0.38
   5   7  -1    3.63    0.43
   4   7  -1   14.82    0.73
   4   7  -1   13.69    0.61
  -4   7   1   13.65    0.68
  -3   7   1    5.57    0.39
   3   7  -1    5.47    0.40
  -3   7   1    5.40    0.31
   3   7  -1    4.72    0.34
  -2   7   1    6.04    0.33
   2   7  -1    6.17    0.35
  -2   7   1    5.85    0.38
   2   7  -1    5.95    0.39
   1   7  -1    2.89    0.30
   1   7  -1    3.33    0.27
  -1   7   1    3.75    0.33
   0   7   1    8.90    0.42
   0   7  -1    8.37    0.43
   0   7   1    8.47    0.43
   0   7  -1    8.37    0.41
   1   7   1    3.36    0.28
  -1   7  -1    3.12    0.26
   1   7   1    3.40    0.29
  -1   7  -1    3.06    0.26
   2   7   1    5.67    0.36
   2   7   1    5.74    0.38
  -2   7  -1    4.93    0.34
  -3   7  -1    4.88    0.36
  -3   7  -1    4.85    0.32
   3   7   1    5.65    0.42
   3   7   1    5.10    0.36
   4   7   1   14.56    0.65
  -4   7  -1   13.48    0.67
  -4   7  -1   14.76    0.60
   5   7   1    3.50    0.38
  -5   7  -1    3.33    0.40
  -6   7  -1    1.15    0.27
   6   7   1    1.59    0.32
  -7   7  -1   -0.13    0.25
   7   7   1    0.59    0.27
  -8   7  -1    3.19    0.48
  -9   7  -1    0.30    0.41
   8   8  -1    0.03    0.35
  -8   8   1   -0.07    0.29
   7   8  -1    1.10    0.35
  -7   8   1    0.34    0.31
  -6   8   1    1.04    0.32
   6   8  -1    1.01    0.33
   5   8  -1    0.73    0.28
  -5   8   1    0.74    0.26
   4   8  -1    1.34    0.32
  -4   8   1    1.60    0.31
   4   8  -1    1.92    0.30
  -3   8   1    9.71    0.54
   3   8  -1    9.63    0.50
   3   8  -1    9.88    0.57
  -2   8   1   25.62    0.84
   2   8  -1   24.82    0.96
   2   8  -1   23.82    0.86
  -2   8   1   25.70    0.93
  -1   8   1    3.13    0.33
   1   8  -1    2.96    0.29
   1   8  -1    3.14    0.34
   0   8   1   12.68    0.56
   0   8  -1   13.20    0.59
   0   8  -1   13.73    0.58
   0   8   1   12.68    0.57
   1   8   1    2.90    0.31
  -1   8  -1    2.63    0.30
  -1   8  -1    2.92    0.30
   1   8   1    2.68    0.29
   2   8   1   23.79    0.92
   2   8   1   25.24    0.89
  -2   8  -1   24.77    0.90
  -3   8  -1   10.26    0.50
  -3   8  -1    9.78    0.54
   3   8   1   10.88    0.60
   3   8   1   10.20    0.54
   4   8   1    0.94    0.25
  -4   8  -1    1.08    0.26
   4   8   1    0.93    0.30
   5   8   1    0.97    0.31
  -5   8  -1    0.50    0.24
   5   8   1    1.02    0.27
   6   8   1    0.63    0.29
  -6   8  -1    0.85    0.29
  -7   8  -1    1.53    0.35
  -8   8  -1   -0.28    0.31
  -8   9   1    0.41    0.34
   8   9  -1    0.51    0.39
  -7   9   1    0.69    0.36
   7   9  -1    1.28    0.40
  -6   9   1    1.55    0.35
   6   9  -1    1.22    0.37
  -5   9   1    0.24    0.26
   5   9  -1   -0.08    0.24
  -4   9   1    2.23    0.34
   4   9  -1    2.10    0.35
   3   9  -1    5.52    0.40
  -3   9   1    5.21    0.42
   3   9  -1    5.69    0.46
   2   9  -1   14.62    0.65
   2   9  -1   15.20    0.72
  -2   9   1   14.04    0.60
  -2   9   1   13.63    0.67
   1   9  -1    4.17    0.37
  -1   9   1    4.26    0.35
   1   9  -1    5.06    0.40
   0   9   1    0.11    0.17
   0   9  -1    0.21    0.17
   0   9  -1   -0.05    0.16
   0   9   1    0.03    0.16
   1   9   1    4.66    0.37
   1   9   1    4.73    0.41
  -1   9  -1    5.33    0.39
  -1   9  -1    4.60    0.36
  -2   9  -1   14.80    0.68
   2   9   1   13.96    0.66
   2   9   1   14.22    0.69
  -3   9  -1    4.98    0.41
   3   9   1    5.70    0.43
   3   9   1    5.60    0.45
   4   9   1    2.58    0.35
   4   9   1    2.53    0.40
  -4   9  -1    2.37    0.37
   5   9   1    0.68    0.28
   5   9   1    0.09    0.25
  -5   9  -1   -0.04    0.22
  -6   9  -1    0.74    0.31
   6   9   1    1.07    0.35
  -7   9  -1    0.98    0.38
   7   9   1    0.81    0.39
  -8   9  -1    0.34    0.36
   8   9   1    0.34    0.39
  -7  10   1    0.63    0.37
   7  10  -1    0.92    0.38
  -6  10   1    1.62    0.43
   6  10  -1    2.21    0.45
   5  10  -1    0.57    0.32
  -5  10   1    0.40    0.26
   4  10  -1   -0.09    0.23
  -4  10   1    0.12    0.21
   3  10  -1    0.92    0.29
  -3  10   1    0.44    0.24
   2  10  -1    0.82    0.25
   2  10  -1    1.01    0.28
  -2  10   1    1.03    0.28
   1  10  -1    1.76    0.29
   1  10  -1    2.28    0.34
  -1  10   1    2.40    0.35
   0  10  -1    4.11    0.40
   0  10   1    4.42    0.41
   0  10  -1    4.41    0.42
   0  10   1    4.77    0.44
  -1  10  -1    1.90    0.31
  -1  10  -1    2.44    0.33
   1  10   1    2.00    0.31
   1  10   1    1.55    0.29
   2  10   1    0.63    0.30
  -2  10  -1    0.47    0.22
  -2  10  -1    0.43    0.22
   2  10   1    1.27    0.28
  -3  10  -1    0.80    0.27
   3  10   1    0.95    0.30
   3  10   1    1.04    0.26
   4  10   1    0.06    0.25
   4  10   1    0.04    0.23
  -4  10  -1    0.47    0.26
   5  10   1    0.66    0.31
  -5  10  -1    0.88    0.34
  -6  10  -1    1.96    0.41
   6  10   1    2.69    0.49
  -7  10  -1    0.59    0.33
   7  10   1    1.39    0.44
   6  11  -1   -0.38    0.34
  -6  11   1    0.40    0.38
   5  11  -1    0.93    0.37
  -5  11   1    1.13    0.36
   4  11  -1    0.17    0.33
  -4  11   1    0.44    0.25
  -3  11   1   -0.17    0.20
   3  11  -1    0.11    0.30
   2  11  -1    0.71    0.30
  -2  11   1    0.88    0.30
   1  11  -1    3.28    0.38
  -1  11   1    3.23    0.41
   1  11  -1    2.84    0.40
   0  11  -1    0.21    0.21
   0  11  -1    0.47    0.23
   0  11   1    0.31    0.23
   0  11   1    0.74    0.26
  -1  11  -1    2.51    0.38
   1  11   1    2.68    0.36
   1  11   1    3.20    0.39
  -1  11  -1    3.61    0.40
   2  11   1    1.45    0.31
   2  11   1    1.04    0.31
  -2  11  -1    0.46    0.26
   3  11   1   -0.11    0.27
   3  11   1   -0.20    0.27
  -3  11  -1   -0.15    0.24
   4  11   1    0.75    0.31
  -4  11  -1    0.43    0.32
  -5  11  -1    0.44    0.32
   5  11   1    1.47    0.40
  -6  11  -1   -0.01    0.28
   6  11   1   -0.15    0.33
  -7  11  -1    0.61    0.37
   6  12  -1    0.05    0.42
  -6  12   1    0.19    0.39
   5  12  -1    0.60    0.43
  -5  12   1    0.59    0.38
   4  12  -1    0.49    0.33
  -4  12   1    0.31    0.30
   3  12  -1   -0.06    0.28
  -3  12   1   -0.08    0.29
   2  12  -1   -0.11    0.26
  -2  12   1    0.39    0.31
   1  12  -1    0.43    0.30
  -1  12   1    1.15    0.33
   0  12  -1    0.19    0.28
   0  12  -1   -0.29    0.23
   0  12   1   -0.16    0.24
  -1  12  -1    1.09    0.31
   1  12   1    0.96    0.32
   1  12   1    0.92    0.30
   2  12   1   -0.18    0.28
  -2  12  -1   -0.14    0.24
   2  12   1   -0.32    0.25
   3  12   1   -0.13    0.26
  -3  12  -1   -0.10    0.28
   4  12   1    0.46    0.37
  -4  12  -1    0.23    0.31
  -5  12  -1    0.04    0.32
   5  12   1    0.35    0.41
   6  12   1    0.31    0.40
  -6  12  -1    0.03    0.37
   5  13  -1    0.32    0.40
  -5  13   1   -0.24    0.40
   4  13  -1   -0.12    0.39
  -4  13   1    0.06    0.35
   3  13  -1    0.53    0.34
  -3  13   1    0.51    0.33
  -2  13   1    0.60    0.35
   2  13  -1    1.36    0.34
  -1  13   1   -0.09    0.28
   1  13  -1    0.16    0.31
   0  13   1    0.92    0.37
   2  13   1    0.87    0.37
  -2  13  -1    1.13    0.38
   3  13   1    0.90    0.40
  -3  13  -1    0.05    0.32
  -4  13  -1    0.52    0.37
   4  13   1    0.64    0.39
   5  13   1    0.03    0.43
  -5  13  -1    0.17    0.42
  -3  14   1   -0.25    0.36
   3  14  -1   -0.42    0.37
   2  14  -1    0.17    0.40
  -2  14   1    0.00    0.36
  -1  14   1   -0.13    0.33
  -3  14  -1    0.28    0.38
   3  14   1   -0.82    0.36
   0   0  -2   10.14    0.28
   0   0  -2    9.58    0.27
   1   0  -2   27.41    0.68
  -1   0  -2   26.47    0.71
  -1   0  -2   26.66    0.69
  -2   0   2   75.26    1.84
  -2   0  -2   76.82    1.90
  -2   0  -2   76.77    1.87
  -3   0   2    7.85    0.33
  -3   0  -2    8.49    0.37
  -3   0  -2    8.24    0.36
  -4   0   2    0.05    0.10
  -4   0  -2    0.06    0.11
  -5   0  -2   -0.23    0.12
  -5   0   2    0.03    0.11
  -6   0   2    5.38    0.40
  -6   0  -2    5.05    0.39
  -7   0  -2    1.77    0.31
  -7   0   2    1.45    0.31
  -8   0  -2    2.02    0.37
  -8   0   2    1.83    0.33
  -9   0   2    0.63    0.31
  -9   0  -2    0.08    0.27
  10   0   2    1.17    0.45
 -10   0   2    1.32    0.42
  10   0   2    0.73    0.41
  10   1  -2   -0.47    0.34
 -10   1   2   -0.25    0.36
  10   1  -2   -0.54    0.36
  -9   1   2    3.10    0.45
  -8   1   2    1.67    0.32
  -7   1   2    5.24    0.43
  -7  -1  -2    5.32    0.43
  -6  -1  -2    6.91    0.45
  -6   1   2    7.39    0.46
   5  -1   2    0.38    0.11
  -5   1   2    0.24    0.15
  -5  -1  -2    0.45    0.18
  -4  -1  -2    3.62    0.26
  -4   1   2    3.50    0.26
   4  -1   2    3.12    0.17
  -3  -1  -2   10.60    0.42
   3  -1   2   10.21    0.31
  -3   1   2   10.38    0.40
  -2   1   2   48.24    1.23
   1   1  -2  271.27    6.28
  -1   1   2  269.34    6.19
   0   1   2  200.50    4.48
   0  -1  -2  192.04    4.48
   0  -1  -2  191.47    4.55
   1   1   2  259.39    5.92
  -1   1  -2  262.83    5.91
  -1  -1   2  245.37    5.92
   1  -1  -2  252.51    5.92
  -1   1  -2  270.55    6.01
  -2   1  -2   45.56    1.22
   2   1   2   46.92    1.20
   2   1   2   47.04    1.23
  -2   1  -2   48.27    1.22
   2  -1  -2   47.50    1.20
  -3   1  -2    9.93    0.41
   3  -1  -2   11.05    0.39
  -3   1  -2   10.40    0.43
  -3  -1   2   11.28    0.40
   4  -1  -2    3.02    0.22
  -4   1  -2    3.15    0.25
  -4   1  -2    3.43    0.27
  -4  -1   2    3.22    0.24
   5  -1  -2    0.44    0.13
  -5   1  -2    0.37    0.16
  -5  -1   2    0.87    0.18
   6  -1  -2    7.22    0.41
  -6   1  -2    5.84    0.42
  -6  -1   2    6.29    0.42
   7   1   2    5.65    0.45
  -7  -1   2    5.63    0.45
  -7   1  -2    5.93    0.46
   7   1   2    5.67    0.46
   8   1   2    1.55    0.33
   8   1   2    1.69    0.33
  -8  -1   2    1.51    0.36
  -8   1  -2    1.19    0.35
   9   1   2    2.70    0.44
   9   1   2    2.83    0.45
  -9   1  -2    3.42    0.51
  -9  -1   2    3.18    0.48
 -10   1  -2    0.20    0.37
  10   1   2    0.23    0.36
  10   1   2   -0.33    0.34
 -10   2   2    3.05    0.54
  -9   2   2    1.92    0.39
   9   2  -2    1.95    0.41
   9   2  -2    1.44    0.38
   8   2  -2    4.01    0.49
   8   2  -2    4.07    0.47
  -8   2   2    3.86    0.44
   7   2  -2   11.07    0.62
   7   2  -2   11.10    0.60
  -7   2   2   10.85    0.62
  -6   2   2    7.82    0.49
  -5   2   2    8.69    0.46
  -4   2   2    6.24    0.35
   4  -2   2    5.70    0.23
  -3   2   2   67.07    1.74
   3   2  -2   66.83    1.69
   3  -2   2   66.74    1.58
   3   2  -2   65.98    1.65
  -2   2   2  184.52    4.21
   2   2  -2  178.55    4.18
   2   2  -2  176.81    4.08
  -2   2   2  180.93    4.23
   1   2  -2   38.81    1.03
  -1   2   2   38.90    1.02
   1   2  -2   40.02    0.95
   0  -2  -2    2.22    0.13
   0   2  -2    2.25    0.10
   0   2  -2    2.15    0.14
   0   2   2    2.18    0.14
  -1   2  -2   38.49    0.99
  -1   2  -2   38.79    1.01
   1  -2  -2   37.49    0.99
   1   2   2   40.16    1.01
  -2   2  -2  183.20    4.27
  -2   2  -2  182.01    4.22
   2   2   2  178.71    4.23
   2  -2  -2  174.95    4.19
   3  -2  -2   64.19    1.64
  -3  -2   2   64.22    1.64
   3   2   2   66.14    1.71
   3   2   2   67.01    1.67
  -3   2  -2   64.52    1.70
  -3   2  -2   64.50    1.69
   4  -2  -2    5.18    0.28
  -4  -2   2    5.40    0.30
   4   2   2    5.82    0.35
   4   2   2    5.38    0.33
  -4   2  -2    5.59    0.31
  -4   2  -2    5.06    0.33
   5   2   2    8.64    0.46
  -5   2  -2    7.58    0.44
  -5  -2   2    7.31    0.41
  -5   2  -2    7.40    0.42
   5   2   2    8.07    0.46
   5  -2  -2    8.59    0.40
   6   2   2    8.05    0.50
   6   2   2    7.19    0.47
  -6   2  -2    6.65    0.45
   6  -2  -2    7.17    0.42
  -6  -2   2    8.01    0.47
   7   2   2   11.69    0.65
  -7  -2   2   11.24    0.61
   7   2   2   10.36    0.61
  -7   2  -2   11.04    0.64
   8   2   2    4.92    0.55
  -8   2  -2    3.88    0.47
   8   2   2    4.99    0.56
  -9   2  -2    1.18    0.39
   9   2   2    1.66    0.40
   9   2   2    1.32    0.39
 -10   2  -2    2.58    0.52
  10   2   2    2.81    0.55
  10   2   2    3.15    0.58
 -10   3   2    2.04    0.50
  -9   3   2    0.53    0.35
  -8   3   2    5.07    0.53
   8   3  -2    5.51    0.54
   8   3  -2    5.18    0.53
   7   3  -2    2.74    0.38
   7   3  -2    2.87    0.38
  -7   3   2    2.55    0.36
  -6   3   2    8.76    0.52
   6   3  -2    9.64    0.55
   6   3  -2   10.47    0.55
   5   3  -2    3.75    0.31
   5   3  -2    3.84    0.30
  -5   3   2    4.31    0.33
   4  -3   2    0.77    0.10
   4   3  -2    0.97    0.17
   4   3  -2    0.91    0.17
  -4   3   2    1.03    0.19
   3   3  -2   22.80    0.69
  -3   3   2   22.94    0.63
  -3   3   2   21.79    0.74
  -2   3   2   65.99    1.57
  -2   3   2   63.50    1.67
   2   3  -2   67.17    1.72
   2   3  -2   64.33    1.60
   1   3  -2   25.45    0.75
  -1   3   2   25.38    0.65
   1   3  -2   24.87    0.66
  -1   3   2   25.16    0.73
   0   3  -2   71.55    1.77
   0   3   2   69.00    1.75
   0   3  -2   71.69    1.70
   1  -3  -2   24.35    0.72
  -1   3  -2   25.80    0.73
  -1   3  -2   26.37    0.72
   1   3   2   25.66    0.74
  -2   3  -2   64.67    1.66
   2   3   2   65.43    1.67
  -2   3  -2   66.05    1.67
   2  -3  -2   64.08    1.64
   3  -3  -2   22.25    0.66
  -3   3  -2   21.34    0.69
  -3   3  -2   19.60    0.69
   3   3   2   21.51    0.72
   4  -3  -2    0.72    0.15
  -4   3  -2    0.76    0.16
  -4   3  -2    0.79    0.17
   4   3   2    0.81    0.19
   5  -3  -2    3.88    0.28
   5   3   2    4.20    0.34
  -5   3  -2    3.81    0.35
   5   3   2    4.15    0.37
  -5   3  -2    4.06    0.30
   6   3   2    9.11    0.54
   6   3   2    8.37    0.51
  -6   3  -2    8.95    0.54
   7   3   2    3.64    0.42
  -7   3  -2    2.06    0.34
   7   3   2    3.13    0.38
  -8   3  -2    5.05    0.53
   8   3   2    5.55    0.56
   8   3   2    5.62    0.57
   9   3   2    0.23    0.34
   9   3   2    0.31    0.35
  -9   3  -2    0.71    0.36
  10   3   2    0.87    0.42
 -10   3  -2    0.49    0.44
  -9   4   2    5.85    0.61
   8   4  -2    0.74    0.29
  -8   4   2    1.23    0.33
  -7   4   2    6.18    0.48
   7   4  -2    6.80    0.49
  -6   4   2    4.63    0.44
   6   4  -2    5.27    0.39
   5   4  -2    8.93    0.46
  -5   4   2    9.53    0.51
  -4   4   2    8.40    0.45
  -4   4   2    8.99    0.36
   4   4  -2    9.32    0.43
   3   4  -2   56.28    1.44
  -3   4   2   52.97    1.50
  -3   4   2   52.99    1.36
   3   4  -2   54.21    1.55
   2   4  -2   13.66    0.52
   2   4  -2   12.30    0.43
  -2   4   2   12.07    0.38
  -2   4   2   12.54    0.49
   1   4  -2   25.67    0.73
  -1   4   2   27.01    0.81
  -1   4   2   26.20    0.71
   1   4  -2   27.78    0.82
   0   4  -2  233.47    5.44
   0   4  -2  237.14    5.57
   0   4   2  235.26    5.50
  -1   4  -2   27.39    0.80
   1   4   2   27.77    0.81
  -1   4  -2   26.30    0.78
  -2   4  -2   11.88    0.45
   2   4   2   12.20    0.47
   2  -4  -2   12.41    0.45
  -2   4  -2   12.73    0.47
   3   4   2   54.07    1.47
  -3   4  -2   54.69    1.45
  -3   4  -2   50.76    1.47
   3  -4  -2   52.39    1.41
  -4   4  -2    9.31    0.43
   4  -4  -2    9.08    0.41
   4   4   2    8.77    0.45
  -4   4  -2    8.38    0.44
  -5   4  -2    9.29    0.51
   5  -4  -2    9.62    0.44
   5   4   2    8.77    0.50
  -5   4  -2    8.62    0.46
   6   4   2    5.18    0.43
  -6   4  -2    5.63    0.40
  -6   4  -2    5.17    0.47
   7   4   2    6.93    0.51
  -7   4  -2    6.03    0.49
   8   4   2    1.41    0.36
  -8   4  -2    1.34    0.33
   9   4   2    5.83    0.62
  -9   4  -2    4.43    0.59
  10   4   2   -0.24    0.39
  -9   5   2    1.54    0.40
  -8   5   2    0.38    0.31
  -7   5   2    3.02    0.39
   7   5  -2    2.38    0.38
   6   5  -2    1.39    0.28
  -6   5   2    0.98    0.27
  -5   5   2    0.17    0.16
   5   5  -2    0.52    0.18
  -4   5   2    0.25    0.15
  -4   5   2    0.03    0.11
   4   5  -2    0.14    0.17
   4   5  -2    0.25    0.15
  -3   5   2   35.40    1.13
   3   5  -2   36.77    1.05
  -3   5   2   36.88    0.99
   3   5  -2   38.27    1.19
  -2   5   2    4.97    0.23
  -2   5   2    5.09    0.32
   2   5  -2    5.20    0.27
   2   5  -2    5.14    0.33
  -1   5   2   52.75    1.33
   1   5  -2   51.41    1.33
  -1   5   2   49.51    1.40
   1   5  -2   51.71    1.44
   0   5  -2   12.33    0.43
   0   5   2   12.18    0.47
   0   5  -2   12.13    0.47
   0   5   2   10.06    0.41
  -1   5  -2   47.84    1.33
   1   5   2   50.74    1.35
  -1   5  -2   48.05    1.31
   2   5   2    5.52    0.33
  -2   5  -2    5.46    0.31
  -2   5  -2    5.33    0.30
   3  -5  -2   34.35    1.03
   3   5   2   35.65    1.09
  -3   5  -2   35.77    1.06
  -3   5  -2   35.78    1.10
  -4   5  -2    0.11    0.16
   4  -5  -2    0.24    0.15
  -4   5  -2    1.01    0.19
   4   5   2    0.27    0.17
   5   5   2    0.46    0.19
   5  -5  -2    0.05    0.16
  -5   5  -2    0.09    0.15
  -5   5  -2   -0.08    0.19
  -6   5  -2    0.32    0.19
  -6   5  -2    0.61    0.23
   6   5   2    0.96    0.26
  -7   5  -2    2.78    0.40
   7   5   2    3.25    0.44
   8   5   2    0.99    0.36
  -8   5  -2    0.92    0.35
  -9   5  -2    2.11    0.45
   9   5   2    1.70    0.45
   9   6  -2   -0.12    0.37
  -9   6   2   -0.10    0.38
   8   6  -2    2.55    0.49
  -8   6   2    2.94    0.48
   7   6  -2    1.42    0.33
  -7   6   2    1.28    0.35
   6   6  -2    0.33    0.26
   6   6  -2    0.23    0.23
  -6   6   2    0.52    0.23
   5   6  -2    1.84    0.27
   5   6  -2    1.39    0.31
  -5   6   2    1.68    0.29
   4   6  -2    1.07    0.21
   4   6  -2    1.60    0.29
  -4   6   2    0.99    0.24
   3   6  -2    6.19    0.34
  -3   6   2    6.53    0.30
  -3   6   2    6.92    0.42
   3   6  -2    6.73    0.43
   2   6  -2    1.09    0.21
  -2   6   2    1.14    0.16
   2   6  -2    1.21    0.17
  -2   6   2    0.97    0.18
  -1   6   2   60.94    1.57
   1   6  -2   58.68    1.57
   1   6  -2   60.39    1.68
  -1   6   2   60.32    1.65
   0   6  -2   12.22    0.51
   0   6   2   12.40    0.48
   0   6  -2   12.66    0.48
   0   6   2   11.55    0.50
  -1   6  -2   59.59    1.60
   1   6   2   61.09    1.65
  -1   6  -2   59.29    1.63
   1   6   2   59.11    1.63
   2   6   2    0.66    0.16
  -2   6  -2    1.03    0.18
  -2   6  -2    0.78    0.16
   3   6   2    6.74    0.38
  -3   6  -2    6.16    0.34
  -3   6  -2    5.60    0.37
  -4   6  -2    1.27    0.24
   4  -6  -2    1.10    0.20
   4   6   2    1.33    0.23
  -5   6  -2    1.57    0.30
   5   6   2    1.84    0.29
  -6   6  -2    0.74    0.27
   6   6   2    0.51    0.23
  -7   6  -2    1.89    0.34
   7   6   2    1.62    0.36
  -8   6  -2    1.82    0.42
   8   6   2    2.89    0.46
  -9   6  -2   -0.22    0.29
   9   6   2   -0.46    0.35
  -9   7   2    0.74    0.41
   9   7  -2    1.17    0.42
  -8   7   2    1.28    0.36
   8   7  -2    0.83    0.40
  -7   7   2    2.50    0.41
   7   7  -2    2.12    0.40
   6   7  -2    1.94    0.34
  -6   7   2    1.86    0.33
  -5   7   2    6.72    0.50
   5   7  -2    6.40    0.51
   4   7  -2   13.59    0.60
   4   7  -2   13.47    0.69
  -4   7   2   13.15    0.65
   3   7  -2    8.38    0.49
   3   7  -2    7.56    0.41
  -3   7   2    7.95    0.48
  -2   7   2   13.59    0.49
   2   7  -2   12.33    0.51
   2   7  -2   12.52    0.60
  -2   7   2   13.49    0.60
  -1   7   2    1.08    0.19
  -1   7   2    0.96    0.16
   1   7  -2    0.83    0.17
   1   7  -2    0.94    0.22
   0   7   2   22.13    0.75
   0   7  -2   22.47    0.75
   0   7   2   20.35    0.77
   0   7  -2   22.43    0.79
  -1   7  -2    0.72    0.18
   1   7   2    0.60    0.17
  -1   7  -2    0.84    0.18
   1   7   2    1.04    0.20
   2   7   2   13.83    0.63
  -2   7  -2   13.64    0.59
   2   7   2   13.19    0.58
  -2   7  -2   13.84    0.57
  -3   7  -2    8.71    0.48
   3   7   2    8.93    0.48
  -3   7  -2    6.12    0.39
  -4   7  -2   13.58    0.66
   4   7   2   12.86    0.63
   5   7   2    6.50    0.47
  -5   7  -2    6.48    0.48
  -6   7  -2    1.72    0.33
   6   7   2    2.47    0.38
   7   7   2    3.14    0.44
  -7   7  -2    1.86    0.37
   8   7   2    1.55    0.40
  -8   7  -2    0.42    0.36
  -9   7  -2   -0.23    0.40
   8   8  -2    1.28    0.42
  -8   8   2    1.10    0.41
   7   8  -2   -0.12    0.27
  -7   8   2   -0.09    0.26
   6   8  -2    0.06    0.24
  -6   8   2    0.09    0.23
   5   8  -2    9.71    0.63
  -5   8   2    9.91    0.62
   4   8  -2   16.79    0.81
  -4   8   2   17.53    0.80
   3   8  -2    1.10    0.23
  -3   8   2    1.13    0.26
   3   8  -2    1.23    0.29
   2   8  -2    2.08    0.27
  -2   8   2    2.19    0.29
  -2   8   2    3.01    0.27
   2   8  -2    2.32    0.33
   1   8  -2    4.74    0.37
  -1   8   2    4.45    0.30
  -1   8   2    4.92    0.35
   1   8  -2    3.72    0.30
   0   8   2    0.95    0.22
   0   8   2    0.79    0.18
   0   8  -2    0.73    0.20
   0   8  -2    1.15    0.21
  -1   8  -2    4.61    0.34
  -1   8  -2    4.61    0.34
   1   8   2    4.55    0.35
   1   8   2    5.37    0.38
  -2   8  -2    2.21    0.28
   2   8   2    2.11    0.29
   2   8   2    1.56    0.27
  -2   8  -2    2.68    0.31
  -3   8  -2    0.42    0.19
  -3   8  -2    1.45    0.28
   3   8   2    1.22    0.28
   3   8   2    1.11    0.25
   4   8   2   17.05    0.82
   4   8   2   17.00    0.77
  -4   8  -2   18.24    0.81
  -4   8  -2   16.14    0.70
   5   8   2   11.08    0.62
  -5   8  -2    9.76    0.62
   6   8   2    0.35    0.27
  -6   8  -2    0.30    0.23
  -7   8  -2   -0.41    0.24
   7   8   2   -0.23    0.27
  -8   8  -2    0.82    0.36
  -8   9   2    0.37    0.39
   8   9  -2    1.07    0.47
   7   9  -2   -0.14    0.32
  -7   9   2    0.30    0.33
  -6   9   2   -0.07    0.29
   6   9  -2    0.71    0.33
  -5   9   2    1.24    0.32
   5   9  -2    1.09    0.34
  -4   9   2    1.11    0.29
   4   9  -2    1.29    0.32
   3   9  -2    7.00    0.51
  -3   9   2    6.55    0.49
   2   9  -2    4.68    0.39
  -2   9   2    5.42    0.42
   2   9  -2    5.06    0.46
  -1   9   2    9.50    0.48
   1   9  -2    9.54    0.49
   1   9  -2    9.23    0.55
  -1   9   2    9.37    0.54
   0   9  -2    4.19    0.37
   0   9   2    4.41    0.40
   0   9   2    4.08    0.37
   0   9  -2    4.45    0.40
   1   9   2   10.24    0.55
  -1   9  -2   10.25    0.53
  -1   9  -2    9.63    0.53
   1   9   2    9.45    0.52
  -2   9  -2    4.34    0.41
  -2   9  -2    4.58    0.37
   2   9   2    4.70    0.39
   2   9   2    4.74    0.45
  -3   9  -2    6.44    0.47
   3   9   2    7.32    0.52
   3   9   2    6.02    0.45
   4   9   2    0.95    0.31
   4   9   2    0.97    0.27
  -4   9  -2    0.65    0.27
  -5   9  -2    0.31    0.28
   5   9   2    0.54    0.28
   5   9   2    1.34    0.32
   6   9   2    0.09    0.31
   6   9   2    0.66    0.32
  -6   9  -2    0.30    0.29
  -7   9  -2    0.69    0.35
   7   9   2   -0.06    0.32
   8   9   2    1.35    0.46
  -8   9  -2    0.81    0.42
   7  10  -2    0.36    0.35
  -7  10   2    0.67    0.39
   6  10  -2    0.44    0.32
  -6  10   2    0.23    0.29
  -5  10   2    0.99    0.30
   5  10  -2    0.77    0.31
  -4  10   2    2.48    0.39
   4  10  -2    1.97    0.40
   3  10  -2    2.16    0.38
  -3  10   2    3.33    0.40
   2  10  -2    7.26    0.54
  -2  10   2    6.75    0.49
  -1  10   2    8.70    0.55
   1  10  -2    9.67    0.52
   1  10  -2    9.45    0.57
   0  10  -2    8.58    0.53
   0  10  -2    8.69    0.52
   0  10   2    8.87    0.54
   0  10   2    8.90    0.51
   1  10   2    9.56    0.55
  -1  10  -2    9.40    0.54
   1  10   2    8.45    0.54
  -1  10  -2    8.95    0.53
   2  10   2    7.43    0.51
  -2  10  -2    7.36    0.49
  -2  10  -2    6.94    0.47
   2  10   2    7.36    0.52
   3  10   2    2.49    0.37
  -3  10  -2    2.74    0.38
   3  10   2    2.34    0.38
   4  10   2    2.38    0.37
  -4  10  -2    1.73    0.36
   4  10   2    2.69    0.43
  -5  10  -2    0.36    0.31
   5  10   2    0.70    0.34
   5  10   2    0.44    0.28
   6  10   2   -0.06    0.31
  -6  10  -2   -0.05    0.28
  -7  10  -2    0.70    0.35
   7  10   2    0.17    0.41
  -6  11   2   -0.07    0.34
   6  11  -2   -0.22    0.34
  -5  11   2   -0.02    0.32
   5  11  -2    0.17    0.31
  -4  11   2    0.62    0.32
   4  11  -2    0.98    0.36
   3  11  -2    0.35    0.30
  -3  11   2    0.13    0.23
  -2  11   2    2.27    0.38
   2  11  -2    1.91    0.37
  -1  11   2    2.23    0.35
   1  11  -2    1.93    0.37
   0  11  -2    3.02    0.37
   0  11   2    2.08    0.35
   0  11  -2    3.41    0.38
   0  11   2    2.78    0.38
  -1  11  -2    2.26    0.36
   1  11   2    1.64    0.32
  -1  11  -2    1.85    0.32
   1  11   2    1.39    0.32
   2  11   2    2.51    0.38
   2  11   2    2.07    0.35
  -2  11  -2    1.88    0.35
  -3  11  -2    0.65    0.27
   3  11   2    0.55    0.28
   3  11   2    0.23    0.28
  -4  11  -2    1.23    0.37
   4  11   2    1.25    0.35
   4  11   2    1.25    0.37
   5  11   2   -0.39    0.33
  -5  11  -2    0.17    0.28
   6  11   2    0.28    0.35
  -6  11  -2    0.08    0.34
  -7  11  -2    0.47    0.43
   6  12  -2   -0.10    0.44
  -6  12   2    0.89    0.44
   5  12  -2    1.62    0.46
  -5  12   2    1.29    0.38
  -4  12   2   -0.18    0.25
   4  12  -2   -0.14    0.35
   3  12  -2    0.70    0.35
  -3  12   2    0.65    0.35
   2  12  -2   -0.07    0.30
  -2  12   2    0.06    0.27
   1  12  -2    2.22    0.42
  -1  12   2    2.96    0.43
   0  12   2    0.03    0.25
   0  12  -2    0.02    0.26
   1  12   2    2.78    0.42
  -1  12  -2    2.69    0.41
  -1  12  -2    3.14    0.42
   1  12   2    2.98    0.42
   2  12   2    0.25    0.31
  -2  12  -2    0.02    0.27
   2  12   2   -0.18    0.29
   3  12   2    0.48    0.31
   3  12   2    0.98    0.34
  -3  12  -2    0.48    0.28
   4  12   2   -0.20    0.34
  -4  12  -2    0.14    0.32
  -5  12  -2    2.52    0.51
   5  12   2    1.28    0.46
   6  12   2    0.41    0.45
  -6  12  -2    0.33    0.40
   5  13  -2    0.36    0.45
  -5  13   2   -0.10    0.40
   4  13  -2   -0.21    0.40
  -4  13   2    0.42    0.36
   3  13  -2   -0.06    0.33
  -3  13   2   -0.09    0.33
  -2  13   2    0.35    0.32
   2  13  -2    0.51    0.35
   1  13  -2    1.45    0.35
  -1  13   2    1.24    0.38
   0  13  -2    0.11    0.29
   0  13   2    0.00    0.29
   1  13   2    0.76    0.31
   2  13   2   -0.02    0.30
  -3  13  -2    0.36    0.36
   3  13   2    0.65    0.34
   4  13   2    0.08    0.38
  -4  13  -2    0.69    0.37
  -5  13  -2    0.26    0.36
   5  13   2   -0.43    0.39
   3  14  -2    0.56    0.42
  -3  14   2   -0.23    0.36
  -2  14   2    0.40    0.34
   2  14  -2    0.52    0.36
  -1  14   2    0.36    0.38
   1  14  -2    0.48    0.38
   0  14   2    0.08    0.34
   3  14   2    0.00    0.41
   0   0   3    0.16    0.04
   0   0  -3   -0.05    0.03
   0   0  -3    0.01    0.03
   1   0   3   13.24    0.40
  -2   0   3   16.24    0.48
  -2   0  -3   16.43    0.53
  -2   0  -3   16.93    0.53
  -3   0  -3   13.95    0.52
  -3   0  -3   14.53    0.53
  -3   0   3   14.23    0.48
  -4   0   3   62.49    1.66
  -4   0  -3   63.00    1.71
  -5   0   3    0.19    0.14
  -5   0  -3    0.11    0.14
  -6   0   3   53.67    1.59
  -6   0  -3   52.05    1.63
   6   0  -3   55.52    1.56
  -7   0  -3   10.00    0.61
   7   0  -3   11.48    0.57
  -7   0   3   11.08    0.61
  -8   0  -3    0.98    0.33
  -8   0   3    1.16    0.30
  -9   0   3    0.27    0.33
   9   0   3    0.26    0.30
   9   0   3    0.04    0.27
  10   0   3    0.89    0.43
  10   0   3    0.24    0.37
 -10   0   3    0.67    0.41
  10  -1   3    0.49    0.40
 -10   1   3    0.15    0.39
  10  -1   3   -0.25    0.30
  -9   1   3    1.57    0.39
  -8   1   3    0.39    0.26
  -7   1   3    9.41    0.57
  -6   1   3   14.54    0.66
  -6  -1  -3   15.32    0.70
  -5   1   3    1.17    0.20
  -5  -1  -3    1.63    0.23
  -4  -1  -3    5.57    0.33
  -4   1   3    5.84    0.33
  -3   1   3    7.05    0.32
  -2   1   3   22.65    0.66
  -2  -1  -3   23.07    0.70
   2   1  -3   23.20    0.67
  -1  -1  -3   14.63    0.45
   1   1  -3   14.49    0.44
  -1   1   3   14.63    0.43
   0  -1  -3  155.15    3.48
   0   1  -3  147.54    3.52
   0   1  -3  149.38    3.48
   0   1   3  146.85    3.46
   0  -1  -3  148.05    3.49
   1  -1  -3   13.53    0.42
   1   1   3   13.24    0.42
  -1   1  -3   13.94    0.43
  -1   1  -3   13.97    0.40
  -1  -1   3   13.53    0.35
   2  -1  -3   23.32    0.67
  -2   1  -3   24.32    0.70
   2   1   3   23.02    0.68
   2   1   3   22.73    0.69
  -2   1  -3   22.64    0.68
   3  -1  -3    7.35    0.32
  -3  -1   3    7.31    0.31
  -3   1  -3    7.25    0.34
   3   1   3    7.69    0.36
   3   1   3    6.79    0.33
  -3   1  -3    7.55    0.35
   4   1   3    5.42    0.33
   4  -1  -3    5.73    0.31
  -4   1  -3    5.50    0.34
   4   1   3    5.69    0.35
  -4  -1   3    5.98    0.31
  -4   1  -3    5.53    0.32
   5   1   3    1.36    0.22
   5   1   3    1.62    0.25
   5  -1  -3    1.59    0.21
  -5  -1   3    1.53    0.22
  -5   1  -3    1.46    0.23
  -6  -1   3   13.60    0.63
  -6   1  -3   14.46    0.69
   6   1   3   13.80    0.68
   6   1   3   14.71    0.71
   6  -1  -3   17.07    0.66
   7   1   3    9.66    0.58
  -7   1  -3    9.55    0.59
   7   1   3    9.56    0.59
  -7  -1   3   10.30    0.58
  -8  -1   3    0.70    0.29
   8   1   3    0.66    0.30
   8   1   3    0.82    0.33
  -8   1  -3    0.78    0.28
   9   1   3    1.03    0.35
  -9   1  -3    1.24    0.40
   9   1   3    1.72    0.38
 -10   1  -3    0.34    0.35
  10   1   3    0.03    0.41
  10   1   3    0.33    0.42
 -10   2   3    1.01    0.46
  -9   2   3    1.31    0.38
   8   2  -3    0.18    0.25
   8   2  -3    0.37    0.25
  -8   2   3    0.43    0.28
  -7   2   3    0.68    0.27
  -6   2   3    7.32    0.45
  -5   2   3   27.73    0.94
  -4   2   3    1.10    0.19
   4  -2   3    0.76    0.08
  -3   2   3    9.36    0.40
   2   2  -3   60.07    1.60
   2   2  -3   62.38    1.50
  -2   2   3   61.97    1.57
   2   2  -3   62.92    1.47
  -1   2   3   43.89    1.13
   1   2  -3   43.87    1.15
   1   2  -3   43.04    1.04
   0   2  -3   24.55    0.60
   0  -2  -3   24.49    0.68
   0   2   3   24.36    0.67
   0   2  -3   23.29    0.68
   1  -2  -3   43.35    1.12
  -1   2  -3   43.59    1.09
   1   2   3   43.35    1.13
  -1   2  -3   43.29    1.14
   2   2   3   62.78    1.61
  -2   2  -3   62.85    1.59
   2  -2  -3   60.99    1.58
  -2   2  -3   64.90    1.63
  -3   2  -3    9.16    0.40
   3   2   3    9.81    0.43
  -3   2  -3    9.16    0.40
   3   2   3    9.64    0.41
   3  -2  -3    8.98    0.37
  -4   2  -3    1.14    0.18
   4   2   3    1.14    0.18
   4  -2  -3    1.27    0.17
   4   2   3    1.06    0.18
  -4   2  -3    1.40    0.20
  -4  -2   3    1.22    0.17
   5   2   3   28.70    0.99
  -5   2  -3   28.82    0.97
  -5  -2   3   28.36    0.93
   5   2   3   29.75    1.02
  -5   2  -3   27.85    0.99
   5  -2  -3   29.41    0.92
   6   2   3    8.24    0.52
  -6   2  -3    8.18    0.52
   6  -2  -3    8.56    0.45
  -6  -2   3    8.28    0.47
   6   2   3    9.03    0.55
   7   2   3    1.29    0.31
   7   2   3    1.52    0.34
  -7  -2   3    0.98    0.27
  -7   2  -3    1.33    0.28
  -8   2  -3    0.21    0.23
   8   2   3    0.26    0.29
   8   2   3   -0.11    0.26
   9   2   3    1.12    0.38
   9   2   3    0.91    0.40
  -9   2  -3    0.82    0.37
  10   2   3    1.40    0.47
  10   2   3    0.98    0.43
 -10   2  -3    1.41    0.44
 -10   3   3    0.06    0.43
  -9   3   3    1.56    0.40
  -8   3   3    0.29    0.30
   8   3  -3    0.22    0.28
   8   3  -3    0.61    0.32
  -7   3   3    2.20    0.37
   7   3  -3    2.11    0.32
   7   3  -3    2.21    0.33
   6   3  -3    1.29    0.25
   6   3  -3    1.12    0.23
  -6   3   3    1.01    0.25
   5   3  -3    1.29    0.22
   5   3  -3    1.81    0.24
  -5   3   3    1.17    0.23
   4   3  -3    1.21    0.18
  -4   3   3    0.87    0.17
   4   3  -3    0.96    0.17
   3   3  -3   29.33    0.92
   3   3  -3   27.93    0.81
  -3   3   3   27.29    0.87
   2   3  -3   18.56    0.52
  -2   3   3   17.66    0.46
  -2   3   3   17.94    0.60
   2   3  -3   18.25    0.62
   1   3  -3   18.08    0.48
  -1   3   3   17.45    0.46
  -1   3   3   17.41    0.56
   1   3  -3   17.33    0.58
   0   3   3    2.00    0.16
   0   3  -3    2.04    0.16
   0   3  -3    2.31    0.12
  -1   3  -3   15.90    0.53
   1  -3  -3   15.80    0.52
   1   3   3   16.12    0.53
  -1   3  -3   16.01    0.49
   2   3   3   18.48    0.61
  -2   3  -3   18.28    0.59
  -2   3  -3   17.33    0.59
   2  -3  -3   18.41    0.59
  -3   3  -3   27.40    0.86
  -3   3  -3   27.23    0.86
   3  -3  -3   27.61    0.83
   3   3   3   28.09    0.88
  -4   3  -3    0.78    0.15
  -4   3  -3    1.31    0.22
   4  -3  -3    1.16    0.18
   4   3   3    0.96    0.18
   5  -3  -3    1.30    0.21
   5   3   3    1.51    0.24
  -5   3  -3    1.54    0.23
  -5   3  -3    1.44    0.24
   6   3   3    1.36    0.26
   6  -3  -3    1.37    0.24
  -6   3  -3    1.53    0.29
  -6   3  -3    1.12    0.23
   6   3   3    1.27    0.25
   7   3   3    2.22    0.35
  -7   3  -3    1.84    0.32
   7   3   3    2.34    0.36
   8   3   3    0.43    0.30
  -8   3  -3    0.72    0.27
   8   3   3    0.28    0.29
   9   3   3    1.39    0.39
  -9   3  -3    1.38    0.41
 -10   3  -3    0.04    0.38
  10   3   3    0.25    0.39
  -9   4   3    0.51    0.32
  -8   4   3    3.99    0.51
   7   4  -3    7.54    0.51
  -7   4   3    7.59    0.55
   7   4  -3    8.09    0.52
  -6   4   3    1.14    0.26
   6   4  -3    0.84    0.24
  -5   4   3   10.42    0.54
   5   4  -3   10.77    0.50
   4   4  -3    0.28    0.13
   4   4  -3    0.12    0.14
  -4   4   3    0.22    0.15
  -3   4   3   40.74    1.03
   3   4  -3   40.47    1.23
   3   4  -3   40.50    1.11
  -3   4   3   41.27    1.21
   2   4  -3   21.73    0.62
   2   4  -3   20.91    0.73
  -2   4   3   21.06    0.56
  -2   4   3   21.52    0.71
   1   4  -3   20.50    0.57
  -1   4   3   19.88    0.66
   1   4  -3   20.39    0.67
  -1   4   3   19.72    0.55
   0   4   3    8.21    0.35
   0   4  -3    7.95    0.35
   0   4  -3    7.69    0.29
   1   4   3   20.02    0.65
   1  -4  -3   19.44    0.64
  -1   4  -3   19.41    0.64
  -1   4  -3   20.47    0.61
  -2   4  -3   21.32    0.69
  -2   4  -3   20.92    0.69
   2   4   3   21.16    0.70
   2  -4  -3   20.81    0.68
  -3   4  -3   41.92    1.21
  -3   4  -3   40.41    1.20
   3  -4  -3   42.55    1.18
   3   4   3   40.77    1.21
  -4   4  -3    0.18    0.12
   4   4   3    0.46    0.17
   4  -4  -3    0.20    0.13
  -4   4  -3    0.41    0.14
  -5   4  -3   11.29    0.54
  -5   4  -3   11.39    0.57
   5   4   3   11.07    0.57
   5  -4  -3   11.77    0.51
  -6   4  -3    1.00    0.23
  -6   4  -3    0.97    0.25
   6   4   3    1.11    0.28
  -7   4  -3    6.65    0.51
   7   4   3    7.35    0.53
  -8   4  -3    3.27    0.45
   8   4   3    4.29    0.52
  -9   4  -3    0.45    0.36
   9   4   3    0.39    0.33
  10   4   3    0.37    0.39
  -9   5   3    0.27    0.33
   9   5  -3    0.42    0.37
   8   5  -3    1.28    0.40
  -8   5   3    0.91    0.32
   7   5  -3    0.34    0.22
  -7   5   3    0.11    0.23
  -6   5   3    1.91    0.33
   6   5  -3    1.90    0.33
   6   5  -3    1.98    0.30
   5   5  -3    7.85    0.51
   5   5  -3    7.58    0.42
  -5   5   3    7.59    0.49
  -4   5   3    3.78    0.35
   4   5  -3    3.55    0.27
   4   5  -3    3.90    0.37
   3   5  -3    7.62    0.35
   3   5  -3    7.39    0.44
  -3   5   3    9.11    0.30
  -3   5   3    8.36    0.44
  -2   5   3   10.55    0.34
  -2   5   3   10.05    0.46
   2   5  -3    9.69    0.38
   2   5  -3   10.59    0.48
   1   5  -3   14.02    0.55
  -1   5   3   13.68    0.53
   1   5  -3   13.65    0.46
  -1   5   3   13.80    0.44
   0   5   3   23.78    0.76
   0   5  -3   22.82    0.68
   0   5  -3   23.02    0.76
  -1   5  -3   14.44    0.51
  -1   5  -3   13.86    0.53
   1   5   3   14.19    0.54
  -2   5  -3   10.08    0.45
  -2   5  -3   11.02    0.46
   2  -5  -3   10.60    0.45
   2   5   3   10.50    0.47
   3  -5  -3    8.34    0.40
  -3   5  -3    8.24    0.43
  -3   5  -3    8.28    0.41
   3   5   3    8.44    0.43
   4  -5  -3    3.66    0.28
   4   5   3    3.99    0.36
  -4   5  -3    3.39    0.32
  -4   5  -3    3.57    0.29
  -5   5  -3    6.86    0.41
  -5   5  -3    6.70    0.46
   5   5   3    7.21    0.47
   5  -5  -3    7.02    0.40
   6   5   3    1.66    0.32
  -6   5  -3    1.76    0.30
  -6   5  -3    2.55    0.32
   7   5   3   -0.24    0.21
  -7   5  -3    0.19    0.26
  -8   5  -3    1.17    0.36
   8   5   3    1.39    0.37
   9   5   3    0.09    0.34
  -9   5  -3    0.44    0.34
  -9   6   3    1.11    0.43
   9   6  -3    1.18    0.44
   8   6  -3    1.04    0.35
  -8   6   3    0.45    0.30
   7   6  -3    3.92    0.50
  -7   6   3    2.82    0.43
  -6   6   3   11.69    0.67
   6   6  -3   12.10    0.69
   5   6  -3    7.53    0.44
  -5   6   3    7.08    0.48
   5   6  -3    6.53    0.48
   4   6  -3   26.47    1.01
  -4   6   3   27.36    1.00
   4   6  -3   28.26    0.90
  -3   6   3    8.06    0.31
   3   6  -3    8.16    0.47
   3   6  -3    7.97    0.38
  -3   6   3    7.45    0.44
  -2   6   3    8.91    0.33
   2   6  -3    7.67    0.35
   2   6  -3    8.48    0.46
  -2   6   3    8.13    0.44
   1   6  -3    7.91    0.35
  -1   6   3    7.75    0.41
   1   6  -3    8.18    0.43
  -1   6   3    8.35    0.34
   0   6  -3   55.11    1.43
   0   6   3   52.37    1.50
   0   6  -3   53.21    1.51
  -1   6  -3    8.36    0.41
   1   6   3    8.41    0.42
  -1   6  -3    8.48    0.39
   1   6   3    8.78    0.43
  -2   6  -3    8.76    0.43
   2   6   3    8.95    0.44
  -2   6  -3    8.14    0.41
  -3   6  -3    7.76    0.44
   3  -6  -3    7.92    0.41
   3   6   3    8.12    0.45
  -3   6  -3    7.88    0.41
   4   6   3   27.04    0.98
  -4   6  -3   27.64    0.99
   4  -6  -3   28.32    0.94
  -4   6  -3   27.90    0.95
  -5   6  -3    6.55    0.47
   5  -6  -3    6.53    0.41
   5   6   3    7.04    0.47
  -5   6  -3    7.19    0.44
   6   6   3   10.68    0.64
  -6   6  -3   12.09    0.61
  -6   6  -3   11.63    0.67
   7   6   3    2.73    0.41
  -7   6  -3    3.36    0.44
  -8   6  -3    0.67    0.36
   8   6   3    0.55    0.33
  -9   6  -3    0.92    0.42
   9   6   3    1.69    0.45
  -9   7   3    0.18    0.37
   9   7  -3    0.51    0.41
  -8   7   3    0.29    0.36
   8   7  -3    0.38    0.34
   7   7  -3    0.05    0.29
  -7   7   3    0.40    0.28
   6   7  -3    4.80    0.51
  -6   7   3    4.87    0.52
  -5   7   3   -0.17    0.18
   5   7  -3   -0.04    0.20
  -4   7   3    0.13    0.18
   4   7  -3    0.19    0.20
   3   7  -3    6.11    0.44
   3   7  -3    6.70    0.37
  -3   7   3    6.73    0.45
   2   7  -3   10.98    0.46
   2   7  -3    9.68    0.53
  -2   7   3   10.95    0.54
  -2   7   3   10.68    0.42
  -1   7   3   29.29    0.87
   1   7  -3   28.59    0.99
   1   7  -3   27.96    0.87
  -1   7   3   28.83    0.97
   0   7  -3   15.81    0.65
   1   7   3   29.57    0.99
   1   7   3   30.02    0.97
  -1   7  -3   29.32    0.98
  -1   7  -3   29.87    0.94
   2   7   3   11.79    0.56
  -2   7  -3   10.69    0.51
  -2   7  -3   11.53    0.52
   2   7   3   10.09    0.52
  -3   7  -3    7.13    0.42
   3   7   3    6.22    0.43
  -3   7  -3    7.11    0.44
  -4   7  -3   -0.10    0.19
   4   7   3    0.05    0.17
  -4   7  -3    0.11    0.17
   5   7   3    0.02    0.20
  -5   7  -3   -0.02    0.19
  -5   7  -3    0.09    0.19
  -6   7  -3    5.55    0.53
   6   7   3    5.74    0.53
  -7   7  -3    0.23    0.27
   7   7   3   -0.20    0.26
  -8   7  -3    0.28    0.35
   8   7   3    0.14    0.34
  -8   8   3    0.51    0.32
   8   8  -3    0.22    0.32
   7   8  -3    0.61    0.33
  -7   8   3    0.15    0.28
  -6   8   3    0.73    0.33
   6   8  -3    1.24    0.38
  -5   8   3    6.25    0.49
   5   8  -3    5.85    0.50
  -4   8   3    2.24    0.34
   4   8  -3    2.47    0.37
  -3   8   3   23.88    0.94
   3   8  -3   24.43    0.98
   2   8  -3    0.03    0.18
   2   8  -3   -0.06    0.15
  -2   8   3    0.00    0.17
   1   8  -3    2.79    0.26
  -1   8   3    3.16    0.28
  -1   8   3    3.14    0.34
   1   8  -3    3.00    0.34
   0   8  -3    0.21    0.16
   0   8  -3    0.26    0.17
   0   8   3   -0.01    0.14
   0   8   3    0.61    0.20
  -1   8  -3    3.93    0.35
   1   8   3    2.90    0.31
   1   8   3    3.10    0.34
  -1   8  -3    2.84    0.29
  -2   8  -3    0.23    0.16
   2   8   3    0.10    0.16
  -2   8  -3    0.02    0.16
   2   8   3    0.08    0.18
  -3   8  -3   23.07    0.89
  -3   8  -3   23.96    0.92
   3   8   3   26.16    1.00
   3   8   3   23.34    0.92
  -4   8  -3    2.49    0.36
   4   8   3    2.62    0.36
  -4   8  -3    2.18    0.31
   5   8   3    5.54    0.46
  -5   8  -3    5.64    0.47
   6   8   3    1.92    0.37
  -6   8  -3    1.16    0.32
  -7   8  -3    0.16    0.30
   7   8   3    0.29    0.27
   8   8   3    0.41    0.38
  -8   8  -3    0.19    0.39
  -8   9   3    0.43    0.38
   8   9  -3    0.24    0.40
   7   9  -3    1.20    0.40
  -7   9   3    1.06    0.37
   6   9  -3    0.04    0.28
  -6   9   3   -0.07    0.27
  -5   9   3    1.53    0.32
   5   9  -3    1.32    0.33
   4   9  -3    3.71    0.47
  -4   9   3    4.65    0.49
  -3   9   3    5.62    0.48
   3   9  -3    4.86    0.52
  -2   9   3   12.41    0.66
   2   9  -3   12.73    0.67
  -1   9   3   11.92    0.62
  -1   9   3   12.14    0.54
   1   9  -3   12.20    0.63
   1   9  -3   11.59    0.54
   0   9   3    0.62    0.19
   0   9  -3    0.37    0.17
   0   9  -3    0.18    0.19
   0   9   3    0.24    0.17
   1   9   3   12.19    0.60
   1   9   3   11.77    0.61
  -1   9  -3   12.29    0.60
  -1   9  -3   12.17    0.58
   2   9   3   12.99    0.65
  -2   9  -3   13.10    0.63
  -2   9  -3   12.52    0.63
   2   9   3   12.75    0.65
  -3   9  -3    4.68    0.38
   3   9   3    4.68    0.46
   3   9   3    5.36    0.47
  -3   9  -3    5.00    0.45
   4   9   3    4.11    0.48
  -4   9  -3    5.17    0.49
   4   9   3    4.50    0.46
  -5   9  -3    2.11    0.34
   5   9   3    1.28    0.33
   5   9   3    1.28    0.36
   6   9   3   -0.17    0.26
  -6   9  -3   -0.13    0.27
  -7   9  -3    0.50    0.36
   7   9   3    1.10    0.39
  -8   9  -3    0.47    0.36
   7  10  -3    0.01    0.33
  -7  10   3    0.36    0.34
  -6  10   3    0.06    0.27
   6  10  -3   -0.17    0.31
   5  10  -3    0.60    0.34
  -5  10   3   -0.01    0.23
   4  10  -3    0.82    0.34
  -4  10   3    0.94    0.33
  -3  10   3    1.19    0.32
   3  10  -3    1.39    0.31
   2  10  -3    5.82    0.47
  -2  10   3    6.56    0.48
  -1  10   3    0.15    0.23
   1  10  -3    0.23    0.21
   0  10   3    1.31    0.26
   0  10  -3    2.32    0.35
   0  10   3    2.73    0.37
   0  10  -3    2.70    0.32
  -1  10  -3    0.17    0.22
  -1  10  -3    0.25    0.21
   1  10   3    0.70    0.25
   1  10   3    0.38    0.24
  -2  10  -3    5.60    0.45
   2  10   3    5.88    0.47
  -2  10  -3    5.56    0.44
   2  10   3    5.55    0.46
  -3  10  -3    1.25    0.30
   3  10   3    1.03    0.31
  -3  10  -3    1.10    0.27
   3  10   3    1.56    0.33
   4  10   3    1.14    0.34
   4  10   3    0.53    0.29
  -4  10  -3    1.00    0.33
   5  10   3    0.47    0.30
  -5  10  -3    0.38    0.27
   5  10   3    0.59    0.28
  -6  10  -3   -0.08    0.27
   6  10   3    0.00    0.33
   6  10   3   -0.34    0.30
  -7  10  -3   -0.01    0.32
   7  10   3    0.17    0.41
   6  11  -3   -0.18    0.34
  -6  11   3    0.41    0.35
  -5  11   3    0.16    0.31
   5  11  -3   -0.02    0.31
   4  11  -3    1.52    0.38
  -4  11   3    1.11    0.32
   3  11  -3    0.47    0.27
  -3  11   3    0.04    0.27
   2  11  -3    1.45    0.35
  -2  11   3    1.45    0.32
  -1  11   3    4.66    0.50
   1  11  -3    4.36    0.48
   0  11   3    0.28    0.22
   0  11  -3    0.26    0.25
   1  11   3    4.39    0.47
  -1  11  -3    5.83    0.50
   1  11   3    4.60    0.47
  -1  11  -3    5.04    0.49
  -2  11  -3    2.15    0.36
   2  11   3    2.47    0.38
   2  11   3    2.17    0.38
  -2  11  -3    1.92    0.34
   3  11   3   -0.10    0.23
   3  11   3    0.17    0.27
  -3  11  -3    0.12    0.25
   4  11   3    0.89    0.33
  -4  11  -3    1.21    0.34
   4  11   3    1.39    0.37
  -5  11  -3    0.29    0.28
   5  11   3    0.48    0.39
  -6  11  -3    0.01    0.34
   6  11   3    0.35    0.36
  -7  11  -3    0.33    0.40
  -6  12   3    0.54    0.37
  -5  12   3   -0.21    0.34
   5  12  -3   -0.50    0.33
  -4  12   3    1.42    0.38
   4  12  -3    0.01    0.34
   3  12  -3    0.00    0.27
  -3  12   3    0.02    0.30
   2  12  -3    3.20    0.46
  -2  12   3    3.31    0.48
   1  12  -3    0.49    0.30
  -1  12   3    0.72    0.28
   0  12   3    0.78    0.32
   0  12  -3    0.77    0.31
   1  12   3    0.36    0.24
  -1  12  -3    0.72    0.32
   2  12   3    2.57    0.46
   2  12   3    2.90    0.43
  -2  12  -3    3.13    0.43
   3  12   3   -0.04    0.28
   3  12   3   -0.15    0.28
  -3  12  -3    0.11    0.28
  -4  12  -3    0.64    0.35
   4  12   3    1.12    0.40
   5  12   3   -0.27    0.34
  -5  12  -3    0.30    0.35
   6  12   3   -0.09    0.37
  -6  12  -3   -0.29    0.37
  -5  13   3    0.22    0.40
   4  13  -3    0.27    0.38
  -4  13   3   -0.44    0.31
  -3  13   3    0.62    0.36
   3  13  -3    0.27    0.33
   2  13  -3    0.14    0.34
  -2  13   3   -0.53    0.28
  -1  13   3   -0.03    0.32
   1  13  -3    0.35    0.32
   0  13  -3    0.50    0.33
   0  13   3    0.54    0.33
   1  13   3   -0.17    0.30
   2  13   3    0.23    0.32
   3  13   3    0.25    0.37
  -4  13  -3   -0.06    0.34
   4  13   3   -0.40    0.38
  -5  13  -3   -0.21    0.39
   5  13   3   -0.27    0.37
  -3  14   3   -0.12    0.38
   3  14  -3    0.06    0.39
   2  14  -3   -0.33    0.38
  -2  14   3   -0.01    0.36
  -1  14   3    1.33    0.43
   1  14  -3    1.51    0.45
   0  14   3    0.20    0.34
   1  14   3    1.75    0.45
   0   0  -4  214.85    4.89
   0   0  -4  203.33    4.82
   1   0   4  280.97    6.48
   1   0  -4  287.32    6.51
   1   0   4  277.18    6.32
  -1   0  -4  284.87    6.59
   1   0  -4  281.93    6.55
   2   0   4    9.11    0.35
  -2   0  -4    9.59    0.37
   2   0  -4    9.44    0.32
   2   0   4    8.91    0.36
  -2   0  -4    9.15    0.35
  -3   0  -4   15.56    0.56
  -3   0  -4   15.00    0.56
  -3   0   4   14.91    0.50
  -4   0   4    9.99    0.43
  -4   0  -4   10.47    0.48
  -4   0  -4    9.98    0.46
  -5   0   4   28.93    0.93
  -5   0  -4   26.89    0.96
  -6   0   4    3.87    0.36
  -6   0  -4    3.21    0.36
   6   0  -4    3.83    0.35
   7   0  -4    7.79    0.51
  -7   0  -4    7.51    0.52
  -7   0   4    9.32    0.55
  -8   0  -4   -0.13    0.24
  -8   0   4   -0.14    0.22
   8   0   4    0.21    0.27
   8   0   4    0.24    0.26
  -9   0   4    0.66    0.36
   9   0   4    0.42    0.32
   9   0   4    0.65    0.36
  10   0   4    1.11    0.42
 -10   0   4    0.58    0.45
  10   0   4    0.35    0.39
 -10   1   4    1.83    0.48
  10  -1   4    0.74    0.39
  10  -1   4    0.41    0.36
  -9   1   4    1.39    0.36
  -8   1   4   -0.27    0.22
  -7   1   4    5.25    0.47
  -6   1   4    0.06    0.17
  -5   1   4    6.18    0.38
  -4   1   4    7.60    0.37
  -3   1   4    5.20    0.27
   3   1  -4    4.95    0.27
  -2  -1  -4   21.18    0.66
  -2   1   4   21.07    0.61
   2   1  -4   20.31    0.62
  -1  -1  -4  118.26    2.76
  -1  -1  -4  111.96    2.81
   1   1  -4  117.55    2.81
  -1   1   4  121.17    2.76
   0  -1  -4  530.60   12.56
   0  -1  -4  543.67   12.72
   0  -1   4  556.65   12.62
   0   1  -4  560.47   12.74
   0   1   4  569.58   12.55
   1   1   4  115.22    2.70
  -1   1  -4  114.56    2.63
  -1   1  -4  109.93    2.74
   1  -1  -4  115.03    2.67
  -1   1  -4  114.65    2.66
   1  -1  -4  110.15    2.69
  -2   1  -4   21.52    0.67
   2   1   4   21.00    0.66
   2  -1  -4   21.35    0.65
  -2  -1   4   21.10    0.57
  -2   1  -4   20.91    0.64
   2  -1  -4   21.84    0.56
   2   1   4   21.19    0.64
   3   1   4    4.82    0.29
  -3   1  -4    5.45    0.30
   3   1   4    4.69    0.28
   3  -1  -4    5.48    0.29
  -3   1  -4    5.11    0.28
  -4  -1   4    8.10    0.37
  -4   1  -4    7.86    0.40
   4   1   4    7.84    0.41
   4   1   4    7.04    0.40
   4  -1  -4    7.26    0.37
  -4   1  -4    8.28    0.41
   5   1   4    5.47    0.37
  -5  -1   4    5.93    0.36
  -5   1  -4    6.05    0.39
  -5   1  -4    6.01    0.39
   5   1   4    6.00    0.41
   5  -1  -4    6.25    0.37
   6  -1  -4   -0.25    0.15
   6   1   4   -0.02    0.15
   6   1   4    0.12    0.19
  -6  -1   4    0.10    0.17
  -6   1  -4    0.06    0.16
  -7  -1   4    5.45    0.43
   7   1   4    5.84    0.52
  -7   1  -4    6.21    0.54
   7   1   4    5.35    0.49
  -8   1  -4    0.05    0.27
   8   1   4   -0.02    0.26
   8   1   4    0.12    0.27
  -8  -1   4    0.07    0.24
   9   1   4    0.81    0.42
  -9  -1   4    1.09    0.38
  -9   1  -4    0.72    0.37
   9   1   4    1.39    0.45
  10   1   4    0.67    0.40
  10   1   4    0.45    0.35
 -10   2   4    0.72    0.43
  -9   2   4    0.87    0.36
   8   2  -4    4.82    0.51
  -8   2   4    4.21    0.49
   8   2  -4    4.70    0.49
  -7   2   4   -0.22    0.21
  -6   2   4   30.94    1.09
  -5   2   4    1.08    0.19
  -4   2   4   16.69    0.63
   3   2  -4   20.42    0.68
  -3   2   4   19.79    0.67
   2   2  -4    0.80    0.13
  -2   2   4    0.78    0.12
   2   2  -4    0.76    0.09
   2   2  -4    0.85    0.09
  -1   2   4    2.20    0.15
   1   2  -4    2.40    0.17
   0   2   4   12.76    0.42
   0   2  -4   12.88    0.43
   0   2  -4   12.69    0.34
   0  -2  -4   12.33    0.42
  -1   2  -4    2.27    0.14
   1  -2  -4    2.14    0.16
   1   2   4    2.03    0.16
  -1   2  -4    2.07    0.16
   2   2   4    0.56    0.13
  -2   2  -4    0.44    0.10
  -2   2  -4    0.65    0.11
   2  -2  -4    0.53    0.12
  -3   2  -4   20.26    0.69
  -3   2  -4   20.53    0.69
  -3  -2   4   20.65    0.61
   3   2   4   19.96    0.70
   3  -2  -4   20.30    0.66
  -4   2  -4   17.45    0.66
   4   2   4   17.04    0.67
   4   2   4   16.73    0.65
  -4   2  -4   16.87    0.65
  -5   2  -4    1.20    0.22
   5  -2  -4    0.96    0.19
  -5   2  -4    0.84    0.21
   5   2   4    0.99    0.22
   5   2   4    0.92    0.21
  -5  -2   4    1.09    0.20
  -6  -2   4   29.77    1.04
   6  -2  -4   31.92    1.05
  -6   2  -4   32.54    1.13
   6   2   4   30.66    1.14
   6   2   4   32.69    1.15
  -6   2  -4   32.49    1.15
  -7   2  -4   -0.04    0.21
   7   2   4    0.00    0.21
   7   2   4   -0.01    0.25
  -7  -2   4   -0.09    0.21
  -8  -2   4    4.03    0.45
   8   2   4    4.76    0.51
   8   2   4    4.39    0.51
  -8   2  -4    4.16    0.49
   9   2   4    0.69    0.34
   9   2   4    1.23    0.40
  -9   2  -4    0.23    0.32
 -10   2  -4    0.39    0.39
  10   2   4    0.20    0.42
  10   2   4   -0.16    0.38
 -10   3   4    1.18    0.47
  -9   3   4   -0.16    0.31
  -8   3   4    6.23    0.59
   7   3  -4    0.31    0.24
  -7   3   4    0.13    0.22
   7   3  -4    0.15    0.24
   6   3  -4   10.47    0.53
  -6   3   4   12.47    0.62
   6   3  -4   10.67    0.55
   5   3  -4    8.37    0.42
   5   3  -4    8.08    0.42
  -5   3   4    7.65    0.45
  -4   3   4    7.08    0.41
   4   3  -4    7.61    0.37
   4   3  -4    8.19    0.44
   4   3  -4    7.93    0.37
   3   3  -4    2.15    0.23
  -3   3   4    1.66    0.21
   3   3  -4    1.79    0.16
   3   3  -4    1.79    0.16
  -2   3   4   17.83    0.61
   2   3  -4   18.43    0.50
   2   3  -4   17.06    0.61
   1   3  -4    0.38    0.06
  -1   3   4    0.40    0.10
  -1   3   4    0.38    0.05
   1   3  -4    0.20    0.09
   0   3   4   87.34    2.11
   0  -3  -4   83.84    2.10
   0   3  -4   82.54    2.13
   0   3  -4   85.25    2.00
   1  -3  -4    0.38    0.11
  -1   3  -4    0.28    0.10
  -1   3  -4    0.33    0.08
   1   3   4    0.33    0.09
  -2   3  -4   17.30    0.60
   2   3   4   18.22    0.62
  -2   3  -4   18.46    0.59
   2  -3  -4   18.13    0.60
  -3   3  -4    1.99    0.22
  -3   3  -4    1.76    0.20
   3  -3  -4    1.78    0.20
   3   3   4    1.82    0.21
   4   3   4    7.75    0.43
   4  -3  -4    7.99    0.39
  -4   3  -4    7.53    0.41
  -4   3  -4    7.79    0.41
  -5   3  -4    7.63    0.46
   5   3   4    7.93    0.47
   5  -3  -4    7.96    0.42
  -5   3  -4    8.15    0.46
  -6   3  -4   11.64    0.63
  -6   3  -4   12.11    0.61
   6  -3  -4   12.22    0.57
   6   3   4   11.22    0.61
   7   3   4    0.16    0.24
  -7   3  -4   -0.07    0.20
   8   3   4    5.59    0.58
  -8   3  -4    6.40    0.54
   9   3   4    0.06    0.31
  -9   3  -4   -0.25    0.31
  10   3   4    1.61    0.47
   9   4  -4    0.38    0.32
  -9   4   4    0.53    0.39
   8   4  -4    0.64    0.31
  -8   4   4    1.74    0.37
  -7   4   4    1.24    0.30
   7   4  -4    0.82    0.30
   6   4  -4    1.51    0.25
  -6   4   4    1.40    0.26
   6   4  -4    1.59    0.29
   6   4  -4    1.37    0.28
   5   4  -4    3.23    0.35
  -5   4   4    3.28    0.34
   5   4  -4    3.44    0.31
   4   4  -4    9.92    0.42
  -4   4   4    9.15    0.47
   4   4  -4    9.61    0.50
   3   4  -4    3.04    0.20
  -3   4   4    3.57    0.27
   3   4  -4    3.34    0.30
   2   4  -4   31.42    0.97
  -2   4   4   29.85    0.94
   2   4  -4   31.50    0.82
   1   4  -4    4.24    0.27
   1   4  -4    4.55    0.19
  -1   4   4    4.14    0.26
  -1   4   4    4.61    0.18
   0   4   4   12.37    0.48
   0   4  -4   13.62    0.41
   0   4  -4   12.79    0.49
  -1   4  -4    4.36    0.23
   1  -4  -4    4.59    0.27
  -1   4  -4    4.36    0.27
   1   4   4    4.47    0.26
  -2   4  -4   31.25    0.91
  -2   4  -4   31.00    0.94
   2  -4  -4   29.44    0.91
   2   4   4   29.90    0.93
   3   4   4    3.72    0.29
  -3   4  -4    3.49    0.27
   3  -4  -4    3.38    0.25
  -3   4  -4    3.45    0.26
   4  -4  -4    9.47    0.44
   4   4   4    9.12    0.48
  -4   4  -4    8.48    0.45
  -4   4  -4    9.23    0.46
   5  -4  -4    3.83    0.33
  -5   4  -4    3.10    0.31
   5   4   4    3.69    0.38
  -5   4  -4    3.26    0.34
  -6   4  -4    1.44    0.28
   6  -4  -4    1.72    0.27
   6   4   4    1.88    0.31
  -6   4  -4    2.29    0.33
   7   4   4    1.40    0.34
  -7   4  -4    1.38    0.30
  -7   4  -4    2.22    0.35
   8   4   4    1.16    0.32
  -8   4  -4    0.96    0.30
   9   4   4    0.88    0.39
  -9   4  -4    0.94    0.37
   9   5  -4    2.09    0.49
  -9   5   4    2.10    0.48
  -8   5   4    3.25    0.48
   8   5  -4    2.66    0.47
  -7   5   4    3.60    0.46
   7   5  -4    4.38    0.48
  -6   5   4    0.26    0.22
   6   5  -4    0.46    0.23
   5   5  -4   -0.03    0.19
  -5   5   4   -0.07    0.16
   5   5  -4    0.04    0.16
   4   5  -4    0.59    0.19
  -4   5   4    0.28    0.17
   4   5  -4    0.54    0.15
  -3   5   4    0.77    0.20
   3   5  -4    0.79    0.14
   3   5  -4    0.95    0.21
  -3   5   4    0.86    0.09
  -2   5   4    4.32    0.31
   2   5  -4    4.09    0.22
  -2   5   4    4.03    0.18
   2   5  -4    4.82    0.32
   1   5  -4   40.80    1.09
  -1   5   4   39.89    1.21
  -1   5   4   43.47    1.09
   1   5  -4   44.82    1.26
   0   5  -4   19.28    0.68
   0   5   4   19.31    0.61
   0   5  -4   19.04    0.58
   0   5   4   19.51    0.68
  -1   5  -4   42.60    1.15
  -1   5  -4   42.24    1.23
   1   5   4   41.88    1.22
  -2   5  -4    3.61    0.27
   2   5   4    4.66    0.31
   2  -5  -4    3.95    0.28
  -2   5  -4    4.48    0.28
  -3   5  -4    0.94    0.18
  -3   5  -4    1.00    0.19
   3   5   4    1.00    0.19
   3  -5  -4    1.19    0.19
  -4   5  -4    0.57    0.16
  -4   5  -4    0.38    0.18
   4  -5  -4    0.54    0.17
   4   5   4    0.31    0.17
  -5   5  -4   -0.11    0.16
   5   5   4   -0.02    0.18
  -5   5  -4    0.07    0.16
   5  -5  -4    0.19    0.18
   6   5   4    0.29    0.22
  -6   5  -4    0.63    0.24
  -6   5  -4    0.47    0.22
  -7   5  -4    4.16    0.48
  -7   5  -4    4.73    0.46
   7   5   4    3.90    0.46
   8   5   4    3.91    0.49
  -8   5  -4    3.72    0.51
  -9   5  -4    2.49    0.49
   9   5   4    3.08    0.51
   9   6  -4    0.42    0.39
  -9   6   4   -0.05    0.39
   8   6  -4    0.64    0.34
  -8   6   4    0.13    0.31
   7   6  -4    0.14    0.26
  -7   6   4    0.13    0.26
  -6   6   4    0.41    0.26
   6   6  -4    0.30    0.22
  -5   6   4    5.80    0.44
   5   6  -4    5.48    0.44
   4   6  -4    7.51    0.49
  -4   6   4    7.73    0.48
  -3   6   4   18.22    0.73
   3   6  -4   16.92    0.58
   3   6  -4   16.61    0.72
   2   6  -4    9.76    0.38
  -2   6   4    8.93    0.47
  -2   6   4    9.24    0.33
   2   6  -4    9.19    0.48
  -1   6   4    6.11    0.36
  -1   6   4    6.31    0.28
   1   6  -4    6.03    0.37
   1   6  -4    6.30    0.29
   0   6  -4    4.00    0.30
   0   6   4    2.85    0.22
   0   6  -4    3.79    0.23
   0   6   4    3.49    0.30
  -1   6  -4    6.20    0.36
  -1   6  -4    6.06    0.32
   1   6   4    6.18    0.36
  -2   6  -4    9.56    0.46
  -2   6  -4    9.06    0.44
   2   6   4    9.35    0.46
   3  -6  -4   16.98    0.67
   3   6   4   17.20    0.70
  -3   6  -4   17.18    0.68
  -3   6  -4   17.65    0.69
  -4   6  -4    6.46    0.40
   4  -6  -4    7.01    0.41
  -4   6  -4    6.99    0.44
   4   6   4    6.94    0.44
  -5   6  -4    6.69    0.44
   5  -6  -4    5.96    0.42
  -5   6  -4    6.08    0.46
   5   6   4    6.12    0.45
  -6   6  -4    0.76    0.25
  -6   6  -4    0.62    0.24
   6   6   4    0.47    0.25
  -7   6  -4    0.32    0.25
   7   6   4    0.33    0.27
   8   6   4    0.07    0.31
  -8   6  -4    0.13    0.31
   9   6   4   -0.01    0.33
  -9   6  -4   -0.66    0.37
   9   7  -4   -0.01    0.36
  -8   7   4    0.17    0.32
   8   7  -4    0.06    0.33
   7   7  -4    0.85    0.30
  -7   7   4    1.19    0.32
  -6   7   4    2.85    0.42
   6   7  -4    2.83    0.41
  -5   7   4    6.77    0.53
   5   7  -4    7.00    0.51
   4   7  -4   12.00    0.65
  -4   7   4   12.27    0.64
  -3   7   4    2.17    0.29
   3   7  -4    2.56    0.33
  -2   7   4    4.54    0.25
   2   7  -4    4.40    0.28
   2   7  -4    4.76    0.36
  -2   7   4    4.59    0.37
   1   7  -4    1.73    0.20
  -1   7   4    1.38    0.24
  -1   7   4    1.61    0.19
   1   7  -4    1.84    0.27
   0   7  -4    0.48    0.14
   0   7   4    0.35    0.13
   0   7   4    0.46    0.16
   0   7  -4    0.12    0.14
   1   7   4    1.76    0.24
  -1   7  -4    1.64    0.25
   1   7   4    1.67    0.25
  -1   7  -4    1.90    0.22
   2   7   4    3.95    0.32
  -2   7  -4    4.33    0.32
  -2   7  -4    4.14    0.31
   3   7   4    1.98    0.30
  -3   7  -4    1.77    0.26
  -3   7  -4    1.75    0.27
  -4   7  -4   11.56    0.59
   4  -7  -4   12.00    0.58
  -4   7  -4   11.73    0.59
   4   7   4   11.92    0.61
   5  -7  -4    6.80    0.46
  -5   7  -4    6.61    0.48
   5   7   4    6.87    0.48
  -5   7  -4    7.06    0.47
  -6   7  -4    3.28    0.41
   6   7   4    2.78    0.40
   7   7   4    0.85    0.33
  -7   7  -4    0.86    0.35
   8   7   4    0.45    0.34
  -8   7  -4    0.48    0.36
   9   7   4    0.63    0.42
   8   8  -4   -0.28    0.32
  -8   8   4   -0.17    0.28
  -7   8   4    0.25    0.28
   7   8  -4    0.20    0.32
  -6   8   4   -0.28    0.24
   6   8  -4   -0.32    0.22
   5   8  -4    0.55    0.26
  -5   8   4    1.26    0.31
   4   8  -4    6.41    0.52
  -4   8   4    7.80    0.53
   3   8  -4    0.30    0.22
  -3   8   4    0.26    0.20
  -2   8   4   12.59    0.64
   2   8  -4   12.94    0.65
  -1   8   4   -0.07    0.13
   1   8  -4    0.13    0.14
   1   8  -4   -0.03    0.16
  -1   8   4   -0.02    0.13
   0   8  -4    0.38    0.16
   0   8  -4    0.43    0.19
   0   8   4    0.09    0.13
   0   8   4    0.47    0.18
  -1   8  -4    0.16    0.16
  -1   8  -4    0.15    0.15
   1   8   4   -0.03    0.16
   1   8   4    0.01    0.15
  -2   8  -4   12.65    0.60
  -2   8  -4   13.08    0.59
   2   8   4   11.45    0.59
   2   8   4   12.46    0.63
   3   8   4    0.39    0.20
  -3   8  -4    0.47    0.23
  -3   8  -4    0.47    0.21
  -4   8  -4    7.66    0.51
   4   8   4    7.90    0.52
  -4   8  -4    8.60    0.50
  -5   8  -4    0.71    0.25
  -5   8  -4    0.80    0.28
   5   8   4    0.95    0.26
  -6   8  -4   -0.02    0.25
   6   8   4    0.05    0.24
   7   8   4    0.46    0.33
  -7   8  -4    0.25    0.28
  -8   8  -4   -0.03    0.34
   8   8   4    0.43    0.36
  -8   9   4    0.07    0.32
   8   9  -4   -0.53    0.32
   7   9  -4   -0.04    0.35
  -7   9   4   -0.06    0.32
   6   9  -4    1.20    0.35
  -6   9   4    1.12    0.36
  -5   9   4    0.95    0.29
   5   9  -4    0.56    0.28
  -4   9   4    0.11    0.21
   4   9  -4    0.20    0.26
  -3   9   4   -0.42    0.20
   3   9  -4   -0.03    0.23
   2   9  -4    5.32    0.49
  -2   9   4    5.27    0.47
  -1   9   4    7.94    0.52
   1   9  -4    7.86    0.52
   0   9  -4    4.86    0.34
   0   9  -4    4.76    0.42
   0   9   4    5.04    0.39
   1   9   4    8.31    0.52
  -1   9  -4    7.86    0.45
  -1   9  -4    7.43    0.47
   1   9   4    7.64    0.47
   2   9   4    4.68    0.45
   2   9   4    4.69    0.39
  -2   9  -4    4.97    0.44
  -2   9  -4    4.72    0.38
  -3   9  -4    0.00    0.22
   3   9   4    0.12    0.22
   3   9   4   -0.15    0.20
  -3   9  -4   -0.27    0.17
  -4   9  -4    0.11    0.23
   4   9   4    0.15    0.24
  -4   9  -4    0.04    0.21
  -5   9  -4    1.06    0.30
   5   9   4    1.04    0.32
   6   9   4    1.21    0.37
  -6   9  -4    1.02    0.33
   7   9   4   -0.05    0.30
  -7   9  -4   -0.38    0.31
  -8   9  -4    0.42    0.38
  -7  10   4   -0.09    0.31
   7  10  -4    0.06    0.36
   6  10  -4   -0.20    0.31
  -6  10   4   -0.15    0.30
   5  10  -4    0.15    0.28
  -5  10   4    0.27    0.27
  -4  10   4    1.37    0.32
   4  10  -4    0.66    0.30
  -3  10   4    1.52    0.30
   3  10  -4    1.65    0.35
  -2  10   4    7.18    0.53
   2  10  -4    7.14    0.53
   1  10  -4   -0.14    0.21
  -1  10   4    0.28    0.23
   0  10   4    9.08    0.55
   0  10  -4    8.61    0.56
  -1  10  -4    0.30    0.21
  -1  10  -4    0.25    0.19
   1  10   4    0.61    0.25
   1  10   4    0.13    0.23
  -2  10  -4    7.62    0.49
   2  10   4    8.08    0.54
  -2  10  -4    7.36    0.51
   2  10   4    6.97    0.50
  -3  10  -4    1.76    0.32
  -3  10  -4    1.68    0.33
   3  10   4    1.75    0.34
   3  10   4    1.64    0.31
  -4  10  -4    1.23    0.34
   4  10   4    0.89    0.32
   4  10   4    0.86    0.31
   5  10   4   -0.07    0.27
   5  10   4    0.66    0.33
  -5  10  -4   -0.02    0.25
   6  10   4   -0.05    0.32
   6  10   4   -0.15    0.30
  -6  10  -4   -0.47    0.26
  -7  10  -4   -0.40    0.34
   7  10   4    0.22    0.41
   6  11  -4    0.81    0.43
  -6  11   4    0.65    0.41
  -5  11   4    0.72    0.32
   5  11  -4    0.70    0.35
  -4  11   4   -0.26    0.27
   4  11  -4   -0.41    0.27
  -3  11   4    0.59    0.29
   3  11  -4    0.61    0.30
  -2  11   4    2.59    0.40
   2  11  -4    3.76    0.47
   1  11  -4    3.01    0.41
  -1  11   4    3.49    0.45
   0  11   4    5.03    0.51
   0  11  -4    4.43    0.48
  -1  11  -4    3.07    0.40
   1  11   4    3.19    0.41
   1  11   4    3.24    0.41
   2  11   4    2.84    0.41
  -2  11  -4    3.23    0.41
  -2  11  -4    3.16    0.40
   2  11   4    3.34    0.43
  -3  11  -4    0.37    0.28
   3  11   4    0.84    0.32
   3  11   4    0.98    0.34
  -4  11  -4   -0.06    0.28
   4  11   4   -0.01    0.31
   4  11   4    0.20    0.29
  -5  11  -4    0.25    0.30
   5  11   4    0.65    0.36
   5  11   4    0.47    0.34
   6  11   4    1.04    0.46
  -6  11  -4    0.55    0.38
   5  12  -4    1.73    0.47
  -5  12   4    1.91    0.48
   4  12  -4    0.66    0.34
  -4  12   4    0.84    0.34
   3  12  -4    0.07    0.33
  -3  12   4   -0.10    0.32
  -2  12   4    0.72    0.30
   2  12  -4    0.71    0.34
   1  12  -4    3.99    0.49
  -1  12   4    4.77    0.52
   0  12   4    0.73    0.31
   0  12  -4    0.40    0.30
  -1  12  -4    4.69    0.51
   1  12   4    3.40    0.44
   2  12   4    0.31    0.29
   2  12   4    0.49    0.30
   3  12   4    0.27    0.31
  -3  12  -4    0.06    0.31
   3  12   4   -0.07    0.27
   4  12   4    1.05    0.36
   4  12   4    0.44    0.35
  -4  12  -4    1.03    0.39
   5  12   4    1.20    0.49
  -5  12  -4    1.86    0.45
  -6  12  -4    0.19    0.38
   6  12   4   -0.62    0.42
  -4  13   4    1.18    0.40
   4  13  -4    1.37    0.49
   3  13  -4    0.13    0.33
  -3  13   4    0.29    0.36
   2  13  -4    0.42    0.34
  -2  13   4    0.68    0.31
  -1  13   4    2.30    0.45
   1  13  -4    1.65    0.38
   0  13   4    0.12    0.30
   0  13  -4    0.41    0.36
  -1  13  -4    2.33    0.44
   1  13   4    1.78    0.41
   2  13   4    0.87    0.35
   3  13   4   -0.23    0.33
   3  13   4   -0.21    0.35
   4  13   4    0.39    0.38
   5  13   4   -0.10    0.38
  -5  13  -4    0.03    0.42
   3  14  -4    0.09    0.41
  -3  14   4    0.51    0.38
  -2  14   4    0.45    0.39
   2  14  -4   -0.16    0.38
   1  14  -4    0.21    0.39
  -1  14   4    0.22    0.35
   0  14  -4    0.38    0.38
   0  14   4   -0.25    0.34
   1  14   4    0.26    0.35
   2  14   4    0.06    0.37
   0   0  -5    0.17    0.07
   0   0  -5    0.15    0.06
   0   0   5   -0.04    0.04
  -1   0   5   57.07    1.42
  -1   0  -5   60.13    1.52
   1   0   5   59.45    1.48
   1   0  -5   60.45    1.50
   1   0  -5   59.98    1.47
   2   0  -5    0.17    0.08
  -2   0   5   -0.01    0.05
  -2   0  -5    0.09    0.08
   2   0  -5    0.08    0.07
   2   0   5    0.18    0.09
   2   0   5    0.25    0.09
   3   0   5    1.92    0.21
  -3   0  -5    1.72    0.19
   3   0  -5    1.78    0.19
  -3   0  -5    1.83    0.20
  -3   0   5    2.02    0.17
   3   0  -5    1.88    0.16
   3   0   5    1.87    0.20
  -4   0   5    0.35    0.12
  -4   0  -5    0.53    0.15
  -4   0  -5    0.41    0.14
   4   0  -5    0.41    0.13
   5   0  -5    1.53    0.22
  -5   0  -5    1.42    0.24
  -5   0   5    1.03    0.19
  -6   0   5    0.04    0.16
   6   0  -5   -0.11    0.14
  -6   0  -5   -0.02    0.17
   7   0   5    0.20    0.23
   7   0   5    0.22    0.21
   7   0  -5    0.34    0.23
  -7   0   5    0.25    0.21
  -7   0  -5   -0.22    0.22
   8   0   5    0.40    0.26
  -8   0   5    1.39    0.34
   8   0   5    1.06    0.29
   9   0   5    1.08    0.40
  -9   0   5    0.48    0.37
   9   0   5   -0.42    0.31
  10   0   5   -0.17    0.32
  10   0   5   -0.36    0.31
  10  -1   5    0.52    0.41
  10  -1   5    0.78    0.46
 -10   1   5    0.83    0.43
   9  -1   5    1.80    0.42
  -9   1   5    1.95    0.41
   9  -1   5    1.48    0.38
  -8   1   5    2.14    0.36
  -7   1   5   17.54    0.79
  -6   1   5   18.70    0.76
  -5   1   5    5.89    0.36
   4   1  -5   31.24    0.97
  -4   1   5   32.21    0.97
   3   1  -5   38.16    1.08
  -3  -1  -5   38.32    1.13
  -3   1   5   38.46    1.07
  -2   1   5   31.87    0.87
  -2  -1  -5   32.36    0.93
   2   1  -5   30.81    0.88
  -1  -1  -5    6.05    0.27
   1   1  -5    5.95    0.26
  -1  -1  -5    6.43    0.25
  -1   1   5    6.46    0.25
   0  -1   5  293.58    6.62
   0   1  -5  284.55    6.75
   0  -1  -5  290.56    6.67
   0  -1  -5  284.01    6.72
   0   1   5  294.39    6.64
   1   1   5    5.49    0.25
  -1   1  -5    6.08    0.28
  -1   1  -5    5.86    0.24
  -1  -1   5    5.90    0.18
  -1   1  -5    6.24    0.21
   1  -1  -5    5.83    0.27
   1  -1  -5    6.11    0.21
  -2   1  -5   31.32    0.76
   2  -1  -5   31.17    0.80
  -2   1  -5   30.52    0.91
   2  -1  -5   31.16    0.90
  -2  -1   5   31.53    0.80
  -2   1  -5   31.23    0.89
   2   1   5   31.43    0.91
  -3  -1   5   36.15    1.00
   3   1   5   38.52    1.11
  -3   1  -5   36.22    1.10
   3  -1  -5   36.36    0.98
  -3   1  -5   38.30    1.09
   3  -1  -5   38.90    1.09
   3   1   5   38.78    1.09
  -4   1  -5   31.27    0.99
  -4   1  -5   31.98    1.01
   4   1   5   29.22    0.97
   4   1   5   28.83    0.99
   4  -1  -5   31.18    0.96
   5  -1  -5    5.83    0.37
  -5   1  -5    5.16    0.36
   5   1   5    5.36    0.38
  -5   1  -5    6.18    0.41
  -5  -1   5    5.88    0.34
   5   1   5    5.18    0.38
   6  -1  -5   15.55    0.69
   6   1   5   16.60    0.78
  -6  -1   5   18.48    0.72
   6   1   5   16.72    0.77
  -6   1  -5   17.38    0.78
   7  -1  -5   17.82    0.78
  -7  -1   5   17.36    0.77
   7   1   5   17.00    0.84
   7   1   5   17.01    0.83
  -7   1  -5   18.08    0.84
   8   1   5    2.58    0.43
  -8  -1   5    2.63    0.39
  -8   1  -5    1.45    0.36
   8   1   5    2.54    0.42
  -9   1  -5    1.03    0.37
   9   1   5    1.38    0.42
   9   1   5    1.11    0.42
  -9  -1   5    1.26    0.40
  10   1   5    0.40    0.34
  10   1   5    0.39    0.37
 -10   2   5    0.35    0.42
  -9   2   5   -0.32    0.35
  -8   2   5    0.31    0.28
  -7   2   5    5.15    0.47
  -6   2   5    1.42    0.24
  -5   2   5    5.00    0.34
   5   2  -5    5.37    0.37
  -4   2   5   51.78    1.43
   4   2  -5   48.12    1.42
  -3   2   5    5.12    0.29
   3   2  -5    4.93    0.29
  -2   2   5   28.86    0.84
   2   2  -5   28.82    0.86
   1   2  -5   17.01    0.55
  -1  -2  -5   16.49    0.53
  -1   2   5   16.38    0.53
  -1  -2  -5   17.75    0.55
   0   2  -5    4.68    0.24
   0   2   5    4.92    0.24
   0   2  -5    4.65    0.16
   0  -2  -5    4.38    0.23
   0  -2  -5    5.00    0.20
   1   2   5   16.53    0.55
   1  -2  -5   16.85    0.56
   1  -2  -5   17.48    0.44
  -1   2  -5   17.32    0.57
  -1   2  -5   17.30    0.51
  -2   2  -5   28.61    0.84
   2   2   5   30.15    0.88
  -2  -2   5   30.04    0.74
  -2   2  -5   27.60    0.88
   2  -2  -5   30.18    0.87
  -2   2  -5   28.63    0.71
  -3  -2   5    5.67    0.25
  -3   2  -5    5.52    0.32
   3   2   5    5.57    0.33
  -3   2  -5    5.66    0.32
   3  -2  -5    6.36    0.33
   3  -2  -5    5.30    0.21
  -4  -2   5   49.05    1.33
   4  -2  -5   48.43    1.39
  -4   2  -5   50.67    1.46
   4   2   5   49.52    1.43
  -4   2  -5   52.06    1.46
   4   2   5   49.23    1.46
  -5   2  -5    5.99    0.39
  -5   2  -5    6.63    0.42
   5   2   5    6.67    0.43
   5   2   5    6.05    0.42
   5  -2  -5    6.73    0.40
  -6   2  -5    1.57    0.30
  -6  -2   5    1.80    0.26
  -6   2  -5    1.39    0.26
   6   2   5    1.53    0.31
   6   2   5    1.52    0.31
   6  -2  -5    1.86    0.29
  -7   2  -5    4.25    0.45
  -7  -2   5    5.12    0.43
   7   2   5    5.11    0.51
   7   2   5    5.46    0.52
   8   2   5    0.15    0.26
  -8   2  -5    0.33    0.29
   8   2   5    0.09    0.26
  -8  -2   5    0.62    0.29
  -9   2  -5   -0.04    0.31
   9   2   5   -0.46    0.29
   9   2   5   -0.16    0.31
  10   2   5    0.16    0.38
  10   2   5   -0.01    0.39
 -10   3   5    0.63    0.46
  -9   3   5    3.83    0.54
   8   3  -5    0.17    0.23
  -8   3   5    0.06    0.25
  -7   3   5    6.00    0.52
   7   3  -5    5.53    0.44
   6   3  -5    8.19    0.47
   6   3  -5    8.14    0.45
   6   3  -5    7.77    0.49
  -6   3   5    8.14    0.50
   5   3  -5    2.69    0.27
  -5   3   5    2.42    0.31
   5   3  -5    2.60    0.30
   5   3  -5    2.35    0.26
   4   3  -5    1.22    0.20
   4   3  -5    1.00    0.16
  -4   3   5    1.05    0.21
   4   3  -5    1.16    0.16
   3   3  -5   45.04    1.17
  -3   3   5   47.30    1.30
   3   3  -5   44.27    1.14
   3   3  -5   45.25    1.32
   2   3  -5   25.45    0.65
  -2   3   5   26.19    0.80
   2   3  -5   25.01    0.81
  -1   3   5   45.73    1.25
   1   3  -5   47.59    1.29
   0   3  -5    8.23    0.26
   0   3   5    8.68    0.36
   0   3  -5    8.59    0.37
   0  -3  -5    8.76    0.36
  -1   3  -5   46.97    1.29
  -1   3  -5   46.47    1.19
   1  -3  -5   46.05    1.27
   1   3   5   47.59    1.27
  -2   3  -5   24.34    0.79
  -2   3  -5   25.84    0.76
   2   3   5   24.78    0.79
   2  -3  -5   24.38    0.78
  -3   3  -5   46.42    1.34
   3   3   5   47.66    1.37
  -3   3  -5   48.81    1.38
   3  -3  -5   47.84    1.34
   4  -3  -5    1.41    0.21
   4   3   5    0.97    0.20
  -4   3  -5    1.28    0.21
  -4   3  -5    1.26    0.21
  -5   3  -5    2.54    0.32
   5   3   5    2.52    0.33
   5  -3  -5    2.79    0.29
  -5   3  -5    2.66    0.30
  -6   3  -5    7.49    0.51
  -6   3  -5    7.53    0.48
   6   3   5    7.53    0.50
   6  -3  -5    7.10    0.45
   7   3   5    6.01    0.50
  -7   3  -5    5.66    0.52
  -7   3  -5    6.20    0.49
  -8   3  -5    0.15    0.28
   8   3   5    0.06    0.26
  -9   3  -5    3.00    0.49
   9   3   5    2.84    0.46
  10   3   5    0.92    0.41
  -9   4   5    0.35    0.32
   9   4  -5    0.42    0.37
   8   4  -5   -0.04    0.24
  -8   4   5    0.20    0.30
   7   4  -5    2.24    0.38
  -7   4   5    2.82    0.38
  -6   4   5    5.52    0.47
   6   4  -5    4.50    0.44
   5   4  -5    7.35    0.39
  -5   4   5    6.66    0.43
   5   4  -5    7.11    0.46
  -4   4   5    1.61    0.23
   4   4  -5    1.38    0.23
   4   4  -5    1.53    0.19
   3   4  -5   38.95    1.03
   3   4  -5   39.80    1.21
  -3   4   5   38.73    1.18
   2   4  -5   24.93    0.67
  -2   4   5   26.30    0.84
   2   4  -5   25.92    0.86
  -1   4   5   17.81    0.49
   1   4  -5   17.14    0.63
  -1   4   5   18.47    0.63
   1   4  -5   18.41    0.49
   0  -4  -5    1.82    0.20
   0   4  -5    1.81    0.13
   0   4  -5    1.72    0.20
   0   4   5    1.71    0.20
   1  -4  -5   18.16    0.63
  -1   4  -5   17.41    0.55
   1   4   5   17.02    0.61
  -1   4  -5   18.08    0.63
  -2   4  -5   26.66    0.85
   2   4   5   25.81    0.84
   2  -4  -5   24.78    0.82
  -2   4  -5   25.06    0.78
  -3   4  -5   38.76    1.16
  -3   4  -5   39.07    1.19
   3   4   5   39.03    1.19
   3  -4  -5   38.90    1.16
  -4   4  -5    1.57    0.24
   4  -4  -5    1.54    0.22
  -4   4  -5    1.16    0.20
   4   4   5    1.66    0.25
  -5   4  -5    6.01    0.43
  -5   4  -5    6.37    0.44
   5   4   5    6.79    0.45
   5  -4  -5    7.48    0.42
  -6   4  -5    5.20    0.41
   6  -4  -5    5.09    0.39
   6   4   5    4.90    0.46
  -6   4  -5    4.43    0.44
  -7   4  -5    2.64    0.40
   7   4   5    2.38    0.40
  -7   4  -5    2.79    0.39
   8   4   5    0.61    0.32
  -8   4  -5    0.39    0.31
  -9   4  -5    0.55    0.38
   9   4   5    0.68    0.39
   9   5  -5    0.01    0.36
  -9   5   5    0.10    0.37
   8   5  -5    2.86    0.46
  -8   5   5    3.48    0.49
  -7   5   5    0.49    0.25
   7   5  -5    0.01    0.25
   6   5  -5    5.61    0.46
  -6   5   5    6.42    0.49
   5   5  -5    1.35    0.28
  -5   5   5    1.07    0.24
   4   5  -5    0.53    0.19
  -4   5   5    0.69    0.18
   3   5  -5    4.03    0.23
   3   5  -5    4.04    0.33
  -3   5   5    3.99    0.31
  -2   5   5   18.63    0.69
   2   5  -5   18.36    0.70
   2   5  -5   17.05    0.53
  -1   5   5    6.57    0.36
   1   5  -5    6.49    0.26
  -1   5   5    6.82    0.26
   1   5  -5    6.45    0.36
   0   5  -5    9.30    0.44
   0   5  -5    9.11    0.34
   0   5   5    8.52    0.42
  -1   5  -5    6.62    0.36
   1  -5  -5    6.46    0.35
   1   5   5    6.52    0.36
  -1   5  -5    7.10    0.32
   2   5   5   17.08    0.67
  -2   5  -5   16.74    0.65
   2  -5  -5   16.74    0.64
  -2   5  -5   18.64    0.63
  -3   5  -5    4.07    0.28
   3   5   5    3.83    0.31
   3  -5  -5    3.70    0.29
  -3   5  -5    3.84    0.30
   4   5   5    0.70    0.18
   4  -5  -5    0.63    0.18
  -4   5  -5    0.17    0.15
  -4   5  -5    0.50    0.16
   5   5   5    1.36    0.28
  -5   5  -5    1.29    0.25
  -5   5  -5    1.12    0.27
   5  -5  -5    1.73    0.26
   6   5   5    6.32    0.49
  -6   5  -5    5.21    0.42
  -6   5  -5    6.36    0.48
   6  -5  -5    5.37    0.41
  -7   5  -5    0.08    0.23
   7   5   5    0.56    0.24
  -7   5  -5    0.49    0.25
   8   5   5    2.73    0.47
  -8   5  -5    3.95    0.49
   9   5   5   -0.15    0.33
  -9   5  -5    0.24    0.33
  -9   6   5   -0.20    0.36
   9   6  -5   -0.13    0.34
  -8   6   5    0.13    0.29
   8   6  -5    0.32    0.32
   7   6  -5   -0.03    0.22
  -7   6   5    0.10    0.25
   6   6  -5    1.92    0.36
  -6   6   5    1.44    0.34
  -5   6   5    2.14    0.34
   5   6  -5    2.06    0.33
   4   6  -5    3.36    0.37
  -4   6   5    3.93    0.39
   3   6  -5    0.84    0.25
  -3   6   5    0.81    0.20
   2   6  -5    7.74    0.33
  -2   6   5    8.32    0.45
   2   6  -5    8.30    0.47
  -2   6   5    8.07    0.29
  -1   6   5    0.07    0.12
  -1   6   5    0.04    0.09
   1   6  -5    0.04    0.09
   1   6  -5    0.10    0.13
   0   6  -5    7.68    0.33
   0   6  -5    7.86    0.43
   0   6   5    7.41    0.41
   0   6   5    7.97    0.36
   1   6   5    0.05    0.12
  -1   6  -5   -0.02    0.12
  -1   6  -5    0.08    0.11
  -2   6  -5    8.15    0.41
  -2   6  -5    8.12    0.44
   2  -6  -5    8.29    0.44
   2   6   5    8.22    0.45
   3   6   5    0.91    0.23
   3  -6  -5    1.43    0.23
  -3   6  -5    1.28    0.22
  -3   6  -5    0.88    0.18
   4  -6  -5    4.20    0.37
   4   6   5    3.72    0.39
  -4   6  -5    3.44    0.34
  -4   6  -5    3.55    0.35
  -5   6  -5    3.02    0.35
  -5   6  -5    1.69    0.29
   5   6   5    1.85    0.32
   5  -6  -5    2.59    0.33
   6   6   5    1.58    0.32
  -6   6  -5    1.73    0.35
  -6   6  -5    1.71    0.30
  -7   6  -5   -0.12    0.23
   7   6   5    0.03    0.26
  -8   6  -5    0.42    0.30
   8   6   5   -0.02    0.30
   9   6   5   -0.35    0.36
  -9   6  -5    0.21    0.38
   9   7  -5   -0.03    0.35
  -8   7   5    0.24    0.36
   8   7  -5    0.79    0.35
  -7   7   5    0.64    0.31
   7   7  -5   -0.08    0.25
  -6   7   5   -0.46    0.22
   6   7  -5    0.15    0.26
   5   7  -5    3.15    0.40
  -5   7   5    2.93    0.38
  -4   7   5    3.64    0.41
   4   7  -5    3.74    0.41
  -3   7   5    5.91    0.42
   3   7  -5    5.34    0.44
   2   7  -5    6.97    0.45
  -2   7   5    6.61    0.43
   1   7  -5   13.45    0.62
  -1   7   5   13.56    0.49
   1   7  -5   14.11    0.51
  -1   7   5   13.99    0.62
   0   7   5   -0.01    0.12
   0   7  -5   -0.01    0.15
   0   7   5    0.03    0.12
   0   7  -5    0.04    0.11
  -1   7  -5   12.56    0.52
   1   7   5   13.71    0.62
  -1   7  -5   13.61    0.61
  -2   7  -5    6.47    0.41
   2   7   5    6.35    0.42
  -2   7  -5    6.73    0.39
  -3   7  -5    6.22    0.41
   3  -7  -5    6.35    0.42
  -3   7  -5    5.86    0.41
   3   7   5    6.16    0.43
   4  -7  -5    4.24    0.39
   4   7   5    4.17    0.40
  -4   7  -5    2.74    0.35
  -4   7  -5    3.60    0.37
   5   7   5    2.62    0.38
  -5   7  -5    2.38    0.33
  -5   7  -5    2.64    0.35
   5  -7  -5    2.30    0.33
  -6   7  -5   -0.31    0.21
   6   7   5   -0.24    0.21
  -6   7  -5   -0.21    0.23
  -7   7  -5    0.13    0.30
   7   7   5    0.04    0.25
  -8   7  -5    0.87    0.35
   8   7   5    0.45    0.37
   9   7   5    0.03    0.39
   8   8  -5    0.35    0.39
  -8   8   5    0.23    0.34
  -7   8   5    0.09    0.27
   7   8  -5    0.14    0.30
  -6   8   5    0.16    0.27
   6   8  -5    1.00    0.32
   5   8  -5    3.27    0.44
  -5   8   5    4.03    0.48
   4   8  -5    3.57    0.42
  -4   8   5    2.99    0.38
   3   8  -5    3.52    0.41
  -3   8   5    2.81    0.37
   2   8  -5   33.14    1.19
  -2   8   5   33.88    1.18
  -1   8   5    0.19    0.16
   1   8  -5   -0.02    0.16
   0   8   5    1.35    0.25
   0   8   5    1.24    0.22
   0   8  -5    1.07    0.23
   0   8  -5    1.05    0.20
  -1   8  -5   -0.07    0.13
   1   8   5   -0.07    0.15
   1   8   5   -0.04    0.18
  -1   8  -5   -0.01    0.15
   2   8   5   33.40    1.15
  -2   8  -5   32.53    1.14
  -2   8  -5   32.72    1.08
  -3   8  -5    2.26    0.30
   3   8   5    3.22    0.38
  -3   8  -5    3.08    0.35
   4   8   5    3.11    0.39
  -4   8  -5    2.31    0.34
  -4   8  -5    3.29    0.39
  -5   8  -5    3.11    0.39
   5  -8  -5    3.01    0.38
  -5   8  -5    3.25    0.39
   5   8   5    3.25    0.41
   6   8   5    0.57    0.27
  -6   8  -5    0.84    0.30
   7   8   5   -0.03    0.28
  -7   8  -5   -0.31    0.25
  -8   8  -5   -0.02    0.30
   8   8   5   -0.12    0.33
   8   9  -5    0.35    0.44
   7   9  -5    1.81    0.44
  -7   9   5    1.87    0.46
  -6   9   5    0.16    0.26
   6   9  -5   -0.13    0.25
   5   9  -5    1.47    0.37
  -5   9   5    0.81    0.31
   4   9  -5    4.21    0.50
  -4   9   5    5.08    0.51
  -3   9   5    0.90    0.28
   3   9  -5    1.25    0.30
  -2   9   5    2.76    0.36
   2   9  -5    2.73    0.40
  -1   9   5    5.42    0.46
   1   9  -5    4.78    0.41
   0   9   5    0.03    0.17
   0   9   5    0.08    0.16
   0   9  -5   -0.17    0.18
  -1   9  -5    5.11    0.40
   1   9   5    5.70    0.40
  -1   9  -5    4.92    0.38
   1   9   5    5.71    0.49
  -2   9  -5    2.74    0.33
  -2   9  -5    2.49    0.34
   2   9   5    2.82    0.37
   2   9   5    3.67    0.40
  -3   9  -5    0.82    0.25
   3   9   5    1.63    0.31
   3   9   5    1.32    0.32
  -3   9  -5    1.29    0.28
  -4   9  -5    5.45    0.49
  -4   9  -5    5.02    0.47
   4   9   5    5.46    0.52
  -5   9  -5    1.00    0.30
   5   9   5    0.78    0.31
  -6   9  -5    0.21    0.30
   6   9   5    0.31    0.27
  -7   9  -5    2.19    0.42
   7   9   5    0.92    0.40
  -8   9  -5    0.15    0.39
   8   9   5    0.60    0.43
  -7  10   5    0.21    0.34
   7  10  -5   -0.04    0.35
  -6  10   5    1.78    0.47
   6  10  -5    2.02    0.44
  -5  10   5    1.41    0.37
   5  10  -5    1.15    0.37
   4  10  -5    0.76    0.32
  -4  10   5    0.73    0.32
   3  10  -5    2.63    0.40
  -3  10   5    2.58    0.40
  -2  10   5    0.02    0.21
   2  10  -5   -0.17    0.21
  -1  10   5    7.55    0.52
   1  10  -5    6.55    0.50
   0  10  -5    0.86    0.26
   0  10   5    1.16    0.27
   1  10   5    7.46    0.49
  -1  10  -5    7.42    0.53
   1  10   5    8.25    0.55
   2  10   5    0.25    0.23
   2  10   5   -0.11    0.22
  -2  10  -5    0.31    0.21
  -2  10  -5   -0.37    0.19
   3  10   5    2.74    0.42
  -3  10  -5    3.31    0.40
  -3  10  -5    2.04    0.33
   3  10   5    2.86    0.38
   4  10   5    0.84    0.31
  -4  10  -5    0.67    0.32
   4  10   5    0.56    0.34
   5  10   5    1.99    0.44
   5  10   5    1.91    0.41
  -5  10  -5    1.95    0.37
   6  10   5    2.23    0.45
  -6  10  -5    1.45    0.42
  -7  10  -5   -0.51    0.34
   7  10   5    0.25    0.37
   6  11  -5    1.33    0.48
  -6  11   5    0.34    0.38
   5  11  -5    0.44    0.34
  -5  11   5   -0.18    0.29
  -4  11   5    0.15    0.26
   4  11  -5    0.07    0.33
  -3  11   5    0.65    0.29
   3  11  -5    0.48    0.32
   2  11  -5   -0.15    0.23
  -2  11   5   -0.07    0.25
   1  11  -5    0.94    0.29
  -1  11   5    1.16    0.32
   0  11  -5    1.52    0.35
   0  11   5    1.07    0.31
   1  11   5    0.88    0.29
  -1  11  -5    0.26    0.25
   2  11   5   -0.12    0.23
   2  11   5   -0.06    0.24
  -2  11  -5    0.14    0.23
   3  11   5    0.73    0.32
  -3  11  -5    0.53    0.31
   3  11   5    0.33    0.27
  -3  11  -5    0.32    0.30
   4  11   5    0.09    0.33
  -4  11  -5    0.27    0.31
   4  11   5    0.32    0.32
   5  11   5    0.12    0.34
   5  11   5    0.28    0.31
  -5  11  -5   -0.43    0.30
   6  11   5    0.40    0.39
   6  11   5    0.87    0.37
  -6  11  -5    0.51    0.35
  -5  12   5   -0.01    0.32
   5  12  -5   -0.16    0.41
  -4  12   5    0.14    0.30
   4  12  -5    0.04    0.35
   3  12  -5    0.87    0.38
  -3  12   5    0.20    0.32
   2  12  -5    0.39    0.30
  -2  12   5    0.54    0.31
  -1  12   5    0.05    0.28
   1  12  -5    0.04    0.26
   0  12   5    3.17    0.44
   0  12  -5    3.58    0.47
   1  12   5    0.09    0.28
  -1  12  -5    0.07    0.30
   2  12   5    0.01    0.27
  -2  12  -5    0.54    0.30
   3  12   5    0.22    0.31
   3  12   5    0.64    0.33
   4  12   5   -0.25    0.29
   4  12   5   -0.23    0.34
  -5  12  -5   -0.39    0.33
   5  12   5    0.10    0.40
   5  12   5    0.46    0.37
   4  13  -5   -0.27    0.36
  -4  13   5   -0.56    0.32
  -3  13   5   -0.01    0.33
   3  13  -5    0.10    0.38
  -2  13   5   -0.57    0.25
   2  13  -5   -0.34    0.33
  -1  13   5    0.75    0.36
   1  13  -5    0.56    0.35
   0  13   5   -0.10    0.31
   0  13  -5    0.37    0.36
  -1  13  -5   -0.01    0.32
   1  13   5    0.03    0.31
   2  13   5   -0.11    0.29
   3  13   5    0.40    0.38
   4  13   5    0.06    0.35
   4  13   5    0.46    0.41
  -3  14   5    1.02    0.40
   3  14  -5    1.44    0.48
   2  14  -5   -0.16    0.35
  -2  14   5   -0.04    0.35
  -1  14   5    0.74    0.42
   1  14  -5    1.05    0.46
   0  14  -5    0.28    0.39
   0  14   5    0.87    0.42
   1  14   5    0.68    0.42
   2  14   5   -0.03    0.31
   3  14   5    1.43    0.46
   0   0  -6    1.37    0.14
   0   0  -6    1.29    0.13
   1   0  -6  173.66    4.13
  -1   0  -6  178.33    4.19
  -1   0   6  175.62    4.05
   1   0  -6  176.04    4.14
   1   0   6  171.97    4.10
  -2   0   6   15.87    0.49
  -2   0  -6   16.56    0.47
   2   0  -6   17.08    0.57
   2   0   6   16.08    0.56
   2   0  -6   16.04    0.50
  -2   0  -6   16.18    0.58
   2   0   6   16.54    0.55
   3   0  -6    3.13    0.24
   3   0   6    2.80    0.22
   3   0  -6    2.97    0.19
   3   0   6    2.80    0.25
  -3   0  -6    2.70    0.23
  -4   0  -6    1.92    0.24
   4   0   6    1.81    0.24
   4   0  -6    2.03    0.20
  -4   0   6    1.87    0.20
   4   0   6    1.98    0.24
   4   0  -6    1.96    0.23
   5   0  -6    3.61    0.33
   5   0   6    3.66    0.37
   5   0   6    4.14    0.34
   5   0  -6    3.63    0.28
  -5   0  -6    3.92    0.33
  -5   0  -6    3.88    0.36
  -5   0   6    4.03    0.29
   6   0  -6    0.81    0.22
   6   0   6    0.59    0.23
  -6   0   6    0.69    0.21
   6   0   6    0.62    0.23
   6   0  -6    0.51    0.20
   7   0   6    0.47    0.26
   7   0   6    0.71    0.29
   7   0  -6    0.49    0.24
  -7   0   6    0.93    0.25
  -8   0   6    0.01    0.27
   8   0   6    0.42    0.29
   8   0   6   -0.06    0.26
  -9   0   6    2.09    0.41
   9   0   6    1.42    0.43
   9   0   6    1.67    0.41
  10   0   6   -0.79    0.41
  10   0   6   -0.19    0.43
   9  -1   6   -0.19    0.32
  -9   1   6    0.02    0.29
   9  -1   6    0.01    0.32
  -8   1   6    0.39    0.29
   8   1  -6   -0.03    0.28
  -7   1   6    5.67    0.44
   7   1  -6    5.74    0.49
  -6   1   6    4.30    0.35
   6   1  -6    3.90    0.33
   5   1  -6    4.02    0.31
  -5   1   6    4.64    0.32
  -4   1   6   15.43    0.59
   4   1  -6   15.72    0.59
  -4  -1  -6   17.00    0.67
  -3   1   6   19.92    0.64
   3   1  -6   20.00    0.65
  -3  -1  -6   18.90    0.69
   2   1  -6   41.28    1.13
  -2   1   6   41.08    1.10
  -2  -1  -6   42.64    1.18
   1  -1   6   56.92    1.57
  -1   1   6   66.04    1.59
   1   1  -6   65.76    1.63
  -1  -1  -6   65.68    1.60
  -1  -1  -6   65.91    1.64
   0  -1  -6  392.56    8.97
   0   1  -6  389.31    9.09
   0   1   6  401.96    8.94
   0   1  -6  387.46    8.95
   0  -1   6  399.46    8.90
   0  -1  -6  373.99    9.05
  -1  -1   6   65.25    1.54
  -1   1  -6   66.01    1.70
   1   1   6   65.82    1.65
   1  -1  -6   64.48    1.67
  -1   1  -6   64.95    1.59
   1  -1  -6   67.16    1.60
   2  -1  -6   39.41    1.15
  -2  -1   6   42.58    1.03
   2   1   6   41.14    1.15
  -2   1  -6   43.03    1.02
   2  -1  -6   40.49    1.04
  -2   1  -6   40.98    1.13
  -2   1  -6   42.39    1.18
   3   1   6   20.68    0.69
  -3   1  -6   21.57    0.73
   3  -1  -6   20.56    0.70
  -3   1  -6   19.45    0.68
   3   1   6   19.18    0.70
  -3  -1   6   19.57    0.59
   3  -1  -6   18.97    0.58
   4   1   6   16.72    0.66
   4   1   6   17.11    0.68
  -4   1  -6   16.04    0.65
   4  -1  -6   16.03    0.64
  -4   1  -6   17.50    0.68
   4  -1  -6   16.16    0.54
  -5   1  -6    4.30    0.34
   5  -1  -6    4.09    0.35
  -5  -1   6    3.93    0.29
  -5   1  -6    3.86    0.37
   5  -1  -6    4.14    0.27
   5   1   6    4.33    0.40
   5   1   6    4.87    0.44
   6  -1  -6    4.22    0.39
   6   1   6    3.96    0.41
  -6   1  -6    4.74    0.44
  -6   1  -6    5.05    0.42
   6   1   6    4.19    0.42
  -6  -1   6    4.43    0.35
  -7   1  -6    4.94    0.50
  -7  -1   6    5.41    0.43
   7   1   6    5.88    0.57
   7  -1  -6    6.06    0.46
   7   1   6    6.77    0.58
   8   1   6    0.63    0.32
  -8   1  -6   -0.24    0.22
   8   1   6    0.47    0.32
  -8  -1   6    0.63    0.29
   9   1   6   -0.04    0.31
   9   1   6   -0.06    0.34
  10   1   6    1.38    0.46
  10   1   6    1.31    0.49
 -10   2   6    0.61    0.44
  -9   2   6    1.27    0.41
  -8   2   6    0.24    0.29
   7   2  -6    0.13    0.22
  -7   2   6    0.17    0.22
  -6   2   6    8.09    0.48
   6   2  -6    7.18    0.45
   5   2  -6    0.38    0.17
  -5   2   6    0.30    0.16
  -4   2   6    9.31    0.45
   4   2  -6    9.02    0.44
   3   2  -6   67.04    1.76
  -3   2   6   64.69    1.73
  -2   2   6    0.80    0.12
  -2  -2  -6    1.19    0.17
   2   2  -6    0.88    0.15
  -1  -2  -6    8.62    0.34
  -1  -2  -6    8.37    0.34
   1   2  -6    8.16    0.35
  -1   2   6    7.64    0.33
   0  -2   6    1.73    0.10
   0  -2   6    1.84    0.10
   0   2   6    1.45    0.15
   0  -2  -6    1.89    0.14
   0  -2  -6    1.96    0.17
   0   2  -6    1.83    0.18
  -1   2  -6    8.63    0.37
   1  -2  -6    8.42    0.27
   1  -2  -6    9.05    0.37
  -1   2  -6    8.38    0.31
   1   2   6    8.09    0.35
  -2   2  -6    1.01    0.08
  -2   2  -6    1.06    0.15
   2  -2  -6    1.03    0.07
   2   2   6    1.01    0.17
  -2   2  -6    0.98    0.16
  -2  -2   6    1.28    0.09
   2  -2  -6    0.94    0.15
   3  -2  -6   63.97    1.61
  -3  -2   6   68.10    1.65
   3   2   6   67.53    1.81
  -3   2  -6   66.20    1.78
  -3   2  -6   69.36    1.84
   3  -2  -6   66.65    1.78
   4  -2  -6    8.22    0.32
   4   2   6    8.89    0.47
   4  -2  -6    8.63    0.44
  -4   2  -6    8.69    0.46
  -4   2  -6    8.97    0.45
  -4  -2   6    8.76    0.37
  -5   2  -6    0.15    0.16
  -5  -2   6    0.42    0.14
   5   2   6    0.50    0.18
   5   2   6    0.43    0.18
   5  -2  -6    0.47    0.18
  -5   2  -6    0.30    0.17
   6  -2  -6    7.30    0.47
  -6   2  -6    8.07    0.52
  -6   2  -6    8.47    0.53
   6   2   6    8.59    0.52
   6   2   6    7.97    0.52
  -7  -2   6   -0.02    0.23
   7   2   6    0.00    0.24
   7   2   6    0.13    0.23
   7  -2  -6    0.34    0.23
  -7   2  -6    0.34    0.23
   8   2   6   -0.33    0.27
   8   2   6    0.10    0.29
  -8   2  -6    0.14    0.28
   9   2   6    1.09    0.44
  -9   2  -6    0.42    0.30
   9   2   6    0.85    0.39
  10   2   6    0.28    0.42
  -9   3   6    0.49    0.37
  -8   3   6    1.06    0.34
   8   3  -6    1.00    0.32
   7   3  -6    0.25    0.25
  -7   3   6    0.29    0.23
   6   3  -6    5.25    0.45
  -6   3   6    5.13    0.41
   5   3  -6    8.21    0.42
   5   3  -6    8.54    0.47
   5   3  -6    8.51    0.41
  -5   3   6    8.76    0.49
   4   3  -6    8.54    0.37
   4   3  -6    8.70    0.37
   4   3  -6    8.43    0.45
  -4   3   6    9.19    0.46
   3   3  -6   17.26    0.51
   3   3  -6   16.77    0.65
  -3   3   6   17.25    0.63
   3   3  -6   17.22    0.50
  -2   3   6    8.07    0.37
   2   3  -6    8.03    0.38
   2   3  -6    7.62    0.23
   1   3  -6   12.00    0.47
  -1   3   6   12.17    0.46
   0   3  -6    0.06    0.08
   0  -3  -6   -0.06    0.08
   0   3  -6    0.17    0.06
   0   3   6    0.04    0.09
  -1   3  -6   12.41    0.50
   1  -3  -6   13.18    0.50
   1   3   6   13.52    0.51
  -1   3  -6   12.96    0.43
  -2   3  -6    7.92    0.39
   2   3   6    9.37    0.43
  -2   3  -6    8.80    0.38
   2  -3  -6    9.03    0.41
  -3   3  -6   18.55    0.65
  -3   3  -6   17.12    0.66
   3   3   6   16.46    0.65
   3  -3  -6   16.47    0.63
  -4   3  -6    8.48    0.46
   4  -3  -6    8.61    0.45
   4   3   6    8.56    0.47
  -4   3  -6    8.58    0.45
   5   3   6    8.69    0.51
  -5   3  -6    8.64    0.49
  -5   3  -6    9.11    0.51
   5  -3  -6    8.52    0.47
  -6   3  -6    6.02    0.45
   6  -3  -6    5.26    0.40
  -6   3  -6    5.58    0.43
   6   3   6    5.33    0.47
   7   3   6    0.65    0.28
  -7   3  -6    0.02    0.23
  -7   3  -6    0.32    0.23
  -8   3  -6    1.15    0.36
   8   3   6    1.26    0.37
  -9   3  -6   -0.23    0.33
   9   3   6    0.28    0.35
  -9   4   6    0.21    0.36
   8   4  -6    0.00    0.28
  -8   4   6    0.63    0.33
   7   4  -6    2.35    0.35
  -7   4   6    1.42    0.34
   6   4  -6    3.71    0.41
  -6   4   6    3.40    0.40
   5   4  -6    2.19    0.31
  -5   4   6    1.74    0.26
  -4   4   6    5.66    0.38
   4   4  -6    5.82    0.40
   3   4  -6    6.89    0.28
  -3   4   6    7.23    0.39
   3   4  -6    7.10    0.40
   2   4  -6   25.21    0.86
   2   4  -6   25.22    0.64
  -2   4   6   25.34    0.84
  -1   4   6   25.15    0.82
   1   4  -6   25.91    0.64
   1   4  -6   25.45    0.84
   0   4  -6    3.70    0.18
   0   4  -6    4.20    0.27
   0   4   6    4.08    0.26
   0  -4  -6    3.62    0.26
  -1   4  -6   26.61    0.85
   1  -4  -6   26.03    0.84
   1   4   6   25.29    0.82
  -1   4  -6   25.38    0.74
  -2   4  -6   25.23    0.86
   2   4   6   24.79    0.84
  -2   4  -6   25.33    0.79
   2  -4  -6   26.57    0.85
   3  -4  -6    7.26    0.39
  -3   4  -6    7.97    0.43
  -3   4  -6    6.98    0.38
   3   4   6    8.17    0.44
   4   4   6    5.80    0.40
   4  -4  -6    5.60    0.37
  -4   4  -6    6.75    0.41
  -4   4  -6    6.83    0.42
   5   4   6    2.32    0.31
   5  -4  -6    2.04    0.28
  -5   4  -6    1.93    0.29
  -5   4  -6    1.81    0.30
  -6   4  -6    2.61    0.35
   6   4   6    3.14    0.40
   6  -4  -6    3.33    0.36
  -6   4  -6    2.84    0.38
  -7   4  -6    1.94    0.39
   7   4   6    1.74    0.37
  -7   4  -6    1.49    0.30
   8   4   6    0.08    0.27
  -8   4  -6    0.30    0.30
   9   4   6    0.18    0.35
  -9   4  -6    1.12    0.41
  -9   5   6    1.27    0.44
   9   5  -6    0.73    0.40
   8   5  -6    0.45    0.29
  -8   5   6    1.26    0.33
   7   5  -6    0.12    0.24
  -7   5   6    0.30    0.24
  -6   5   6    0.49    0.24
   6   5  -6    0.34    0.25
   5   5  -6    0.42    0.23
  -5   5   6    0.30    0.20
  -4   5   6    2.34    0.29
   4   5  -6    2.57    0.31
   3   5  -6    0.37    0.16
  -3   5   6    0.56    0.17
   2   5  -6    1.41    0.21
  -2   5   6    1.33    0.21
   2   5  -6    1.29    0.13
  -1   5   6    0.45    0.09
   1   5  -6    0.75    0.10
  -1   5   6    0.72    0.17
   1   5  -6    0.62    0.16
   0   5  -6   84.91    2.01
   0   5  -6   82.00    2.20
   0   5   6   81.12    2.17
   1  -5  -6    0.65    0.16
   1   5   6    0.81    0.16
  -1   5  -6    1.25    0.20
  -1   5  -6    0.96    0.15
  -2   5  -6    1.28    0.18
  -2   5  -6    1.02    0.20
   2   5   6    1.21    0.22
   2  -5  -6    1.30    0.20
   3   5   6    0.46    0.16
   3  -5  -6    0.58    0.16
  -3   5  -6    0.68    0.18
  -3   5  -6    0.69    0.17
  -4   5  -6    2.46    0.30
   4  -5  -6    2.91    0.31
  -4   5  -6    2.36    0.30
   4   5   6    2.13    0.28
   5   5   6    0.96    0.24
  -5   5  -6    0.47    0.23
   5  -5  -6    0.67    0.22
  -5   5  -6    0.56    0.23
   6   5   6    0.65    0.29
  -6   5  -6    0.20    0.23
   6  -5  -6    0.97    0.25
  -6   5  -6    0.25    0.19
   7   5   6    0.28    0.28
  -7   5  -6   -0.14    0.24
  -7   5  -6   -0.17    0.21
  -8   5  -6    1.15    0.40
  -8   5  -6    1.07    0.36
   8   5   6    1.10    0.33
   9   5   6    1.75    0.46
  -9   5  -6    1.48    0.46
  -9   6   6    0.36    0.38
   9   6  -6   -0.04    0.36
   8   6  -6    1.34    0.40
  -8   6   6    2.42    0.43
  -7   6   6    2.42    0.39
   7   6  -6    2.48    0.40
  -6   6   6    3.04    0.40
   6   6  -6    3.52    0.43
   5   6  -6    6.34    0.47
  -5   6   6    6.38    0.49
   4   6  -6    2.17    0.32
  -4   6   6    2.33    0.31
  -3   6   6    9.03    0.51
   3   6  -6    8.81    0.51
   2   6  -6    3.11    0.32
  -2   6   6    3.48    0.33
   1   6  -6    7.29    0.29
   1   6  -6    6.90    0.41
  -1   6   6    6.45    0.40
  -1   6   6    6.57    0.29
   0   6   6   32.20    1.06
   0   6  -6   31.97    0.91
   0   6  -6   33.88    1.08
  -1   6  -6    7.14    0.35
   1   6   6    7.30    0.41
  -1   6  -6    7.48    0.43
   2  -6  -6    3.67    0.31
  -2   6  -6    3.19    0.32
  -2   6  -6    3.39    0.26
   2   6   6    3.84    0.32
   3  -6  -6    8.69    0.48
   3   6   6    9.24    0.51
  -3   6  -6    8.86    0.48
  -3   6  -6    8.60    0.46
   4   6   6    2.10    0.32
  -4   6  -6    1.57    0.28
   4  -6  -6    2.27    0.31
  -4   6  -6    2.42    0.31
   5  -6  -6    6.43    0.45
   5   6   6    7.13    0.49
  -5   6  -6    5.72    0.45
  -5   6  -6    6.31    0.47
  -6   6  -6    4.31    0.46
   6   6   6    3.65    0.44
  -6   6  -6    4.18    0.45
  -7   6  -6    2.86    0.42
   7   6   6    2.31    0.43
  -7   6  -6    2.02    0.39
  -8   6  -6    2.00    0.45
   8   6   6    1.64    0.41
  -9   6  -6    0.09    0.41
   9   6   6   -0.02    0.38
   8   7  -6    0.17    0.35
  -8   7   6    0.03    0.30
   7   7  -6    0.32    0.28
  -7   7   6   -0.32    0.25
   6   7  -6    0.46    0.25
  -6   7   6    0.37    0.25
  -5   7   6    5.66    0.52
   5   7  -6    4.99    0.50
  -4   7   6    9.06    0.56
   4   7  -6    8.02    0.55
  -3   7   6    1.04    0.23
   3   7  -6    0.80    0.24
   2   7  -6    3.52    0.38
  -2   7   6    2.61    0.32
  -1   7   6    2.37    0.28
  -1   7   6    2.54    0.20
   1   7  -6    2.25    0.28
   0   7   6   -0.06    0.13
   0   7   6   -0.22    0.14
   0   7  -6    0.10    0.13
   0   7  -6   -0.07    0.13
   1   7   6    2.60    0.31
  -1   7  -6    2.66    0.26
  -1   7  -6    3.25    0.33
  -2   7  -6    3.11    0.31
  -2   7  -6    2.57    0.31
   2   7   6    2.79    0.31
  -3   7  -6    1.40    0.25
  -3   7  -6    1.05    0.22
   3  -7  -6    0.82    0.20
   3   7   6    0.97    0.27
   4   7   6    7.64    0.50
  -4   7  -6    8.00    0.49
  -4   7  -6    8.37    0.50
   4  -7  -6    7.37    0.48
   5  -7  -6    5.17    0.43
  -5   7  -6    5.18    0.47
   5   7   6    5.85    0.51
  -5   7  -6    5.15    0.48
  -6   7  -6    0.11    0.22
  -6   7  -6    0.17    0.25
   6   7   6   -0.01    0.26
  -7   7  -6   -0.28    0.25
   7   7   6    0.02    0.24
  -8   7  -6   -0.01    0.34
   8   7   6    0.81    0.37
  -8   8   6    0.69    0.37
   8   8  -6    0.70    0.43
  -7   8   6    1.31    0.37
   7   8  -6    2.21    0.47
   6   8  -6    0.30    0.31
  -6   8   6    0.35    0.27
  -5   8   6    4.51    0.48
   5   8  -6    3.44    0.47
   4   8  -6   19.07    0.91
  -4   8   6   18.36    0.87
   3   8  -6    0.14    0.21
  -3   8   6    0.26    0.19
   2   8  -6    2.80    0.38
  -2   8   6    3.57    0.40
  -1   8   6    1.66    0.27
   1   8  -6    2.10    0.30
   0   8   6    6.05    0.42
   0   8   6    6.95    0.38
   0   8  -6    6.05    0.43
   1   8   6    1.64    0.27
  -1   8  -6    2.30    0.27
  -1   8  -6    2.14    0.29
   1   8   6    1.96    0.29
  -2   8  -6    3.18    0.33
   2   8   6    3.88    0.39
  -2   8  -6    3.00    0.34
  -3   8  -6    0.24    0.18
   3   8   6    0.10    0.17
  -3   8  -6    0.11    0.16
   4  -8  -6   17.72    0.78
  -4   8  -6   18.29    0.80
  -4   8  -6   17.52    0.80
   4   8   6   16.97    0.81
   5   8   6    4.90    0.50
  -5   8  -6    4.73    0.48
   5  -8  -6    5.10    0.47
  -5   8  -6    4.70    0.47
   6   8   6    0.22    0.27
  -6   8  -6    0.49    0.30
   7   8   6    2.61    0.45
  -7   8  -6    1.31    0.42
  -8   8  -6    0.31    0.39
   8   8   6    0.02    0.36
  -7   9   6    0.12    0.34
   7   9  -6    0.23    0.33
   6   9  -6    0.06    0.28
  -6   9   6   -0.38    0.26
  -5   9   6    0.46    0.28
   5   9  -6    1.13    0.33
  -4   9   6    1.33    0.31
   4   9  -6    1.65    0.35
  -3   9   6    1.04    0.28
   3   9  -6    0.47    0.26
   2   9  -6    0.52    0.25
  -2   9   6    1.05    0.26
  -1   9   6    3.02    0.36
   1   9  -6    2.20    0.34
   0   9   6    2.88    0.35
   0   9  -6    3.30    0.38
   1   9   6    3.25    0.35
   1   9   6    2.74    0.37
  -1   9  -6    2.35    0.34
   2   9   6    0.75    0.26
  -2   9  -6    0.22    0.23
  -2   9  -6    0.33    0.20
   2   9   6    0.72    0.26
  -3   9  -6    0.82    0.24
  -3   9  -6    0.57    0.23
   3   9   6    0.57    0.26
   4   9   6    1.30    0.32
  -4   9  -6    1.63    0.32
  -4   9  -6    1.49    0.30
  -5   9  -6    0.55    0.27
  -5   9  -6    0.92    0.30
   5   9   6    1.04    0.33
   6   9   6   -0.75    0.25
  -6   9  -6   -0.16    0.28
  -7   9  -6   -0.38    0.31
   7   9   6    0.31    0.34
   8   9   6    0.66    0.43
  -8   9  -6    0.50    0.41
  -7  10   6    0.60    0.41
   7  10  -6    0.84    0.47
  -6  10   6   -0.17    0.33
   6  10  -6    0.28    0.34
   5  10  -6    1.04    0.40
  -5  10   6    1.52    0.38
   4  10  -6    2.70    0.45
  -4  10   6    2.37    0.42
   3  10  -6    2.36    0.39
  -3  10   6    1.63    0.33
   2  10  -6    0.33    0.24
  -2  10   6    0.57    0.25
  -1  10   6    1.28    0.31
   1  10  -6    1.38    0.33
   0  10  -6    1.53    0.33
   0  10   6    0.86    0.29
   1  10   6    1.69    0.32
  -1  10  -6    1.72    0.34
   1  10   6    2.38    0.33
   2  10   6    0.69    0.27
  -2  10  -6    0.48    0.25
   2  10   6    0.63    0.26
   3  10   6    2.17    0.38
   3  10   6    2.22    0.41
  -3  10  -6    2.24    0.37
  -3  10  -6    2.54    0.37
   4  10   6    2.82    0.43
  -4  10  -6    1.78    0.37
  -4  10  -6    1.67    0.35
   4  10   6    2.62    0.42
   5  10   6    1.26    0.38
   6  10   6   -0.09    0.30
  -6  10  -6   -0.45    0.29
   7  10   6    0.26    0.39
  -7  10  -6    0.44    0.40
  -6  11   6    0.30    0.34
   6  11  -6    0.43    0.42
   5  11  -6    0.24    0.35
  -5  11   6    0.17    0.30
   4  11  -6    0.19    0.33
  -4  11   6    0.53    0.31
   3  11  -6    1.25    0.33
  -3  11   6    1.12    0.33
  -2  11   6    0.05    0.25
   2  11  -6   -0.35    0.23
   1  11  -6    0.35    0.29
  -1  11   6    0.15    0.23
   0  11   6    0.83    0.29
   0  11  -6    0.13    0.26
  -1  11  -6    0.59    0.27
   1  11   6    0.28    0.27
   2  11   6   -0.11    0.23
  -2  11  -6   -0.10    0.24
   2  11   6    0.43    0.30
   3  11   6    0.90    0.33
  -3  11  -6    0.67    0.29
   3  11   6    1.10    0.32
   4  11   6   -0.16    0.29
  -4  11  -6    0.07    0.27
   4  11   6   -0.23    0.28
  -5  11  -6    0.66    0.31
   5  11   6    0.00    0.37
   5  11   6   -0.15    0.31
   6  11   6    0.48    0.39
  -6  11  -6    0.01    0.37
   6  11   6    0.11    0.37
  -5  12   6    0.51    0.36
   5  12  -6    1.88    0.47
   4  12  -6    0.84    0.42
  -4  12   6   -0.12    0.27
   3  12  -6    0.08    0.32
  -3  12   6   -0.10    0.28
   2  12  -6    1.49    0.41
  -2  12   6    1.54    0.38
   1  12  -6    1.41    0.37
  -1  12   6    1.40    0.37
   0  12  -6    0.07    0.29
   0  12   6   -0.25    0.24
   1  12   6    1.12    0.34
  -1  12  -6    1.04    0.34
   2  12   6    0.92    0.35
  -2  12  -6    0.64    0.33
   3  12   6    0.44    0.34
   3  12   6    0.04    0.31
   4  12   6    0.33    0.33
   4  12   6    0.82    0.38
   5  12   6    0.97    0.44
   5  12   6    1.83    0.49
  -4  13   6    0.05    0.38
   4  13  -6    0.59    0.40
   3  13  -6    0.53    0.43
  -3  13   6    1.32    0.40
   2  13  -6    0.57    0.41
  -2  13   6   -0.38    0.30
  -1  13   6    0.13    0.31
   1  13  -6    0.47    0.33
   0  13  -6    1.74    0.44
   0  13   6    1.04    0.39
   1  13   6    0.26    0.32
  -1  13  -6    0.14    0.33
   2  13   6    0.14    0.31
   3  13   6    1.11    0.39
   4  13   6    0.61    0.40
   4  13   6   -0.06    0.40
   2  14  -6    0.05    0.41
  -2  14   6    0.72    0.42
  -1  14   6    0.37    0.35
   1  14  -6    0.12    0.41
   0  14  -6    0.49    0.40
   0  14   6    0.29    0.32
   1  14   6    0.31    0.40
   2  14   6    0.50    0.41
   3  14   6    0.00    0.39
   0   0  -7    0.03    0.07
   0   0   7   -0.12    0.04
   0   0  -7    0.03    0.06
   1   0  -7   31.75    0.93
  -1   0  -7   32.28    0.94
   1   0  -7   31.82    0.88
   1   0   7   33.05    0.89
  -1   0   7   32.02    0.84
   2   0   7    5.03    0.28
  -2   0  -7    5.04    0.22
  -2   0   7    4.72    0.23
   2   0  -7    5.18    0.30
  -2   0  -7    4.91    0.29
   2   0   7    5.07    0.27
   2   0  -7    5.24    0.24
   3   0   7    8.30    0.40
   3   0   7    8.10    0.41
  -3   0  -7    8.24    0.41
  -3   0   7    7.37    0.33
   3   0  -7    7.84    0.40
   3   0  -7    7.94    0.33
  -4   0   7    0.01    0.10
   4   0  -7    0.08    0.14
   4   0   7    0.09    0.13
  -4   0  -7    0.08    0.12
   4   0  -7    0.10    0.11
   4   0   7    0.04    0.13
  -5   0  -7   14.26    0.66
  -5   0   7   13.49    0.56
   5   0   7   12.57    0.64
   5   0   7   13.29    0.63
   5   0  -7   13.57    0.62
   5   0  -7   13.79    0.55
   6   0   7   13.06    0.70
   6   0  -7   14.03    0.67
   6   0   7   12.86    0.68
  -6   0   7   14.57    0.63
   7   0  -7    3.74    0.42
  -7   0   7    4.37    0.42
   7   0   7    3.84    0.45
   7   0   7    3.67    0.45
   8   0   7    0.24    0.26
  -8   0   7   -0.15    0.26
   8   0  -7    0.18    0.26
   8   0   7   -0.17    0.23
   9   0   7    4.24    0.64
   9   0   7    4.86    0.64
   9  -1   7    0.13    0.35
   9  -1   7    0.02    0.32
  -9   1   7    0.21    0.34
  -8   1   7    0.31    0.29
   8   1  -7   -0.09    0.25
   8  -1   7   -0.08    0.22
   8  -1   7    0.18    0.26
  -7   1   7    7.79    0.52
   7   1  -7    7.87    0.54
   6   1  -7   10.38    0.57
  -6   1   7   10.00    0.54
   6   1  -7   10.64    0.53
  -5   1   7    4.05    0.31
   5   1  -7    3.71    0.29
  -4   1   7   18.30    0.65
   4   1  -7   18.24    0.65
  -4  -1  -7   16.72    0.70
   3   1  -7   21.27    0.70
  -3  -1  -7   20.90    0.76
  -3   1   7   22.09    0.69
  -2   1   7   15.64    0.53
   2   1  -7   17.51    0.56
   2  -1   7   17.04    0.57
   2  -1   7   17.29    0.58
  -2  -1  -7   16.18    0.59
   1   1  -7   19.33    0.60
  -1   1   7   18.27    0.57
   0   1  -7   65.42    1.71
   0  -1   7   67.88    1.60
   0   1  -7   66.98    1.67
   0  -1  -7   63.89    1.66
   0   1   7   66.33    1.65
   0  -1  -7   66.85    1.69
   1  -1  -7   19.21    0.56
   1   1   7   19.85    0.62
   1  -1  -7   20.02    0.64
  -1  -1   7   19.56    0.51
  -1   1  -7   18.11    0.56
  -1   1  -7   19.70    0.65
  -2  -1   7   16.20    0.47
   2  -1  -7   17.00    0.60
   2  -1  -7   16.43    0.49
  -2   1  -7   17.07    0.61
   2   1   7   16.54    0.59
  -2   1  -7   16.89    0.48
  -3  -1   7   21.57    0.62
  -3   1  -7   21.02    0.76
   3  -1  -7   19.87    0.73
   3   1   7   21.84    0.75
   3  -1  -7   20.07    0.61
  -3   1  -7   21.38    0.73
   4  -1  -7   18.19    0.59
   4   1   7   17.74    0.71
   4  -1  -7   19.45    0.72
  -4  -1   7   17.86    0.61
  -4   1  -7   18.75    0.71
  -4   1  -7   18.11    0.72
   4   1   7   17.90    0.72
   5   1   7    4.99    0.39
   5   1   7    4.79    0.38
   5  -1  -7    4.28    0.35
  -5   1  -7    4.80    0.41
  -5   1  -7    4.49    0.36
  -6   1  -7   10.78    0.62
   6  -1  -7   11.84    0.61
   6   1   7   10.57    0.62
  -6  -1   7   10.05    0.52
   6   1   7   11.05    0.64
  -6   1  -7   10.79    0.60
  -7   1  -7    7.95    0.57
   7  -1  -7    7.16    0.52
   7   1   7    7.94    0.57
  -7  -1   7    8.89    0.54
   7   1   7    7.91    0.57
   8   1   7   -0.02    0.25
   8   1   7    0.22    0.28
   9   1   7    0.90    0.36
   9   1   7    0.56    0.35
  -9   2   7    0.37    0.34
   8   2  -7    1.10    0.32
  -8   2   7    0.94    0.31
  -7   2   7   -0.05    0.22
   7   2  -7   -0.11    0.20
  -6   2   7    4.68    0.38
   6   2  -7    4.60    0.37
  -5   2   7    6.01    0.39
   5   2  -7    5.92    0.38
  -4   2   7    5.79    0.35
   4   2  -7    6.10    0.36
  -3  -2  -7    3.27    0.28
   3   2  -7    3.23    0.25
  -3   2   7    3.12    0.24
   2   2  -7    3.53    0.24
  -2   2   7    3.37    0.23
  -2  -2  -7    3.62    0.25
  -1   2   7   60.23    1.58
   1   2  -7   60.02    1.62
  -1  -2  -7   62.15    1.59
  -1  -2  -7   62.75    1.60
   0  -2  -7   -0.01    0.06
   0  -2   7    0.02    0.05
   0   2  -7    0.30    0.11
   0   2   7   -0.09    0.07
   0  -2  -7    0.06    0.08
   1  -2  -7   61.83    1.50
  -1   2  -7   58.64    1.63
   1   2   7   61.85    1.60
  -1   2  -7   60.93    1.51
  -1   2  -7   60.31    1.51
   1  -2  -7   62.31    1.62
  -2  -2   7    3.60    0.14
  -2   2  -7    3.88    0.27
   2  -2  -7    3.52    0.15
  -2   2  -7    3.68    0.16
   2   2   7    3.73    0.26
   2  -2  -7    3.56    0.25
  -2   2  -7    3.72    0.23
   3  -2  -7    3.40    0.28
   3   2   7    3.34    0.30
  -3   2  -7    3.16    0.27
  -3  -2   7    3.32    0.18
  -3   2  -7    3.12    0.25
   3  -2  -7    3.15    0.15
  -4  -2   7    5.77    0.29
   4   2   7    5.37    0.37
  -4   2  -7    5.30    0.36
   4  -2  -7    5.64    0.36
  -4   2  -7    6.18    0.38
  -5   2  -7    6.59    0.45
  -5   2  -7    6.25    0.42
  -5  -2   7    6.47    0.36
   5   2   7    7.16    0.46
   5  -2  -7    6.42    0.41
  -6  -2   7    4.72    0.35
  -6   2  -7    4.65    0.40
  -6   2  -7    5.61    0.48
   6  -2  -7    4.87    0.41
   6   2   7    5.72    0.50
   6   2   7    5.59    0.48
   7   2   7   -0.35    0.20
   7  -2  -7    0.07    0.22
  -7   2  -7   -0.02    0.23
   7   2   7    0.19    0.24
  -7   2  -7   -0.01    0.20
  -8   2  -7    1.09    0.33
   8   2   7    1.54    0.38
   8   2   7    1.76    0.38
   9   2   7    0.96    0.37
  -9   2  -7    0.32    0.34
  -9   3   7    1.13    0.40
  -8   3   7    0.09    0.28
   7   3  -7    1.01    0.28
  -7   3   7    1.97    0.34
  -6   3   7    5.87    0.43
   6   3  -7    4.91    0.40
  -5   3   7    1.23    0.24
   5   3  -7    1.35    0.25
   4   3  -7    8.97    0.37
   4   3  -7    9.11    0.38
  -4   3   7    9.65    0.48
   4   3  -7    9.95    0.49
   3   3  -7   17.32    0.51
   3   3  -7   17.76    0.68
  -3   3   7   17.85    0.66
   3   3  -7   17.44    0.50
   2   3  -7    1.66    0.20
  -2   3   7    1.56    0.20
  -1  -3  -7   13.45    0.51
  -1   3   7   13.41    0.51
   1   3  -7   14.03    0.53
   0   3   7    0.29    0.10
   0   3  -7    0.35    0.12
   0  -3  -7    0.59    0.13
   0   3  -7    0.36    0.07
  -1   3  -7   14.19    0.46
  -1   3  -7   13.46    0.54
   1  -3  -7   13.54    0.54
   1   3   7   14.54    0.54
   2  -3  -7    1.33    0.19
  -2   3  -7    1.60    0.19
  -2   3  -7    1.24    0.18
   2   3   7    1.27    0.19
   3  -3  -7   17.58    0.67
  -3   3  -7   17.24    0.69
  -3   3  -7   17.78    0.65
   3   3   7   17.43    0.68
  -4   3  -7   10.41    0.53
   4   3   7    9.92    0.53
   4  -3  -7   10.26    0.51
  -4   3  -7   10.22    0.51
   5  -3  -7    1.28    0.25
  -5   3  -7    1.53    0.25
  -5   3  -7    1.45    0.27
   5   3   7    1.85    0.30
   6   3   7    5.75    0.50
  -6   3  -7    6.01    0.46
  -6   3  -7    5.99    0.47
   6  -3  -7    5.30    0.42
   7  -3  -7    2.04    0.35
  -7   3  -7    1.75    0.36
   7   3   7    0.87    0.29
  -7   3  -7    2.01    0.37
   8   3   7   -0.16    0.27
  -8   3  -7    0.44    0.32
   9   3   7    0.76    0.39
  -9   3  -7    0.22    0.38
  -9   4   7    0.37    0.38
   8   4  -7    4.85    0.55
  -8   4   7    4.50    0.50
  -7   4   7    3.68    0.44
   7   4  -7    3.29    0.42
   6   4  -7    2.27    0.32
  -6   4   7    1.63    0.32
  -5   4   7    0.25    0.18
   5   4  -7   -0.12    0.15
  -4   4   7    2.03    0.28
   4   4  -7    2.09    0.27
   3   4  -7    0.42    0.15
  -3   4   7    0.40    0.15
  -2   4   7   27.39    0.90
   2   4  -7   27.29    0.91
  -1   4   7   20.50    0.70
   1   4  -7   19.01    0.70
   0   4   7   23.74    0.79
   0   4  -7   22.86    0.80
   0  -4  -7   23.84    0.79
   0   4  -7   23.40    0.63
   1  -4  -7   19.58    0.70
   1   4   7   18.87    0.69
  -1   4  -7   19.84    0.59
  -1   4  -7   19.04    0.70
  -2   4  -7   27.16    0.92
  -2   4  -7   27.83    0.84
   2   4   7   27.85    0.92
   2  -4  -7   26.75    0.90
  -3   4  -7    0.74    0.17
   3   4   7    0.77    0.19
  -3   4  -7    0.56    0.17
   3  -4  -7    0.65    0.18
   4   4   7    1.78    0.28
   4  -4  -7    1.98    0.27
  -4   4  -7    1.32    0.24
  -4   4  -7    1.93    0.25
  -5   4  -7    0.18    0.17
   5   4   7    0.34    0.20
   5  -4  -7    0.41    0.20
  -5   4  -7    0.22    0.18
  -6   4  -7    2.29    0.34
   6   4   7    2.80    0.37
   6  -4  -7    2.16    0.32
  -6   4  -7    1.72    0.31
  -7   4  -7    2.52    0.39
  -7   4  -7    3.61    0.44
   7   4   7    3.12    0.45
  -8   4  -7    5.64    0.57
   8   4   7    5.52    0.59
  -8   4  -7    4.58    0.56
   9   4   7    0.54    0.40
  -9   4  -7    0.17    0.34
  -9   5   7    0.19    0.39
  -8   5   7    1.90    0.41
   8   5  -7    1.85    0.41
  -7   5   7   -0.10    0.21
   7   5  -7    0.41    0.28
   6   5  -7    1.26    0.30
  -6   5   7    1.30    0.28
  -5   5   7    1.63    0.30
   5   5  -7    1.77    0.29
  -4   5   7    1.20    0.25
   4   5  -7    1.31    0.25
  -3   5   7    4.03    0.33
   3   5  -7    4.11    0.33
   2   5  -7    3.45    0.32
  -2   5   7    3.25    0.30
  -1   5   7    0.60    0.17
   1   5  -7    0.70    0.18
   1   5  -7    0.69    0.09
   0   5  -7    2.70    0.17
   0   5  -7    3.67    0.32
   0   5   7    3.10    0.26
  -1   5  -7    0.33    0.12
  -1   5  -7    0.53    0.17
   1  -5  -7    0.38    0.13
   1   5   7    0.41    0.14
   2   5   7    3.53    0.32
   2  -5  -7    3.07    0.30
  -2   5  -7    3.75    0.26
  -2   5  -7    3.31    0.28
   3   5   7    3.83    0.36
   3  -5  -7    3.93    0.35
  -3   5  -7    3.61    0.29
  -3   5  -7    3.66    0.34
  -4   5  -7    1.94    0.28
  -4   5  -7    1.44    0.23
   4  -5  -7    1.63    0.26
   4   5   7    2.01    0.29
  -5   5  -7    1.85    0.32
   5  -5  -7    1.56    0.29
  -5   5  -7    1.59    0.27
   5   5   7    2.01    0.33
   6   5   7    1.83    0.34
  -6   5  -7    1.51    0.29
  -6   5  -7    1.35    0.31
   6  -5  -7    0.95    0.28
   7   5   7    0.06    0.24
  -7   5  -7    0.24    0.26
  -7   5  -7    0.34    0.27
  -8   5  -7    2.22    0.44
  -8   5  -7    1.72    0.45
   8   5   7    2.70    0.47
   9   5   7   -0.12    0.34
  -9   5  -7    0.22    0.38
   9   6  -7    0.20    0.41
  -9   6   7    0.46    0.37
   8   6  -7    0.25    0.30
  -8   6   7    0.46    0.32
   7   6  -7    2.29    0.41
  -7   6   7    2.39    0.40
   6   6  -7    1.16    0.33
  -6   6   7    1.18    0.31
   5   6  -7    0.44    0.22
  -5   6   7    0.12    0.20
  -4   6   7    5.20    0.42
   4   6  -7    5.77    0.44
  -3   6   7   11.52    0.58
   3   6  -7   10.75    0.58
  -2   6   7    2.76    0.30
   2   6  -7    2.16    0.29
  -1   6   7   34.81    1.13
   1   6  -7   33.87    1.14
  -1   6   7   35.79    0.94
   0   6  -7   11.98    0.57
   0   6  -7   12.99    0.44
   0   6   7   12.46    0.58
  -1   6  -7   36.68    1.17
   1  -6  -7   35.13    1.14
   1   6   7   34.56    1.14
  -1   6  -7   35.62    1.02
   2   6   7    2.44    0.28
  -2   6  -7    2.39    0.25
   2  -6  -7    2.77    0.30
  -2   6  -7    2.63    0.30
   3   6   7   10.38    0.55
  -3   6  -7   10.80    0.52
  -3   6  -7    9.91    0.54
   3  -6  -7   11.21    0.56
   4   6   7    5.75    0.43
  -4   6  -7    5.33    0.40
  -4   6  -7    5.78    0.42
   4  -6  -7    5.28    0.41
  -5   6  -7    0.49    0.22
  -5   6  -7    0.44    0.23
   5  -6  -7    0.62    0.23
   5   6   7    0.00    0.22
  -6   6  -7    1.06    0.29
   6   6   7    1.42    0.32
   6  -6  -7    0.89    0.29
  -6   6  -7    1.28    0.31
  -7   6  -7    2.50    0.43
   7   6   7    2.96    0.43
  -7   6  -7    2.53    0.40
  -8   6  -7    0.49    0.32
   8   6   7    0.57    0.37
   9   6   7    0.63    0.42
  -9   6  -7    0.60    0.42
   8   7  -7    0.19    0.37
  -8   7   7   -0.32    0.33
  -7   7   7   -0.20    0.29
   7   7  -7    0.20    0.32
   6   7  -7    0.09    0.24
  -6   7   7   -0.09    0.23
  -5   7   7    2.41    0.36
   5   7  -7    2.89    0.39
  -4   7   7    3.77    0.40
   4   7  -7    4.20    0.44
   3   7  -7    5.78    0.44
  -3   7   7    6.24    0.45
  -2   7   7    3.53    0.37
   2   7  -7    4.31    0.41
  -1   7   7    4.06    0.39
   1   7  -7    4.36    0.39
   0   7   7    0.13    0.14
   0   7   7    0.09    0.15
   0   7  -7    0.08    0.17
  -1   7  -7    4.00    0.37
   1   7   7    4.11    0.34
  -1   7  -7    3.57    0.28
   2  -7  -7    4.06    0.38
   2   7   7    3.54    0.37
  -2   7  -7    3.22    0.34
  -2   7  -7    3.42    0.28
   3   7   7    5.39    0.42
  -3   7  -7    6.05    0.43
   3  -7  -7    5.85    0.43
  -3   7  -7    5.16    0.38
   4  -7  -7    3.92    0.39
  -4   7  -7    3.55    0.39
  -4   7  -7    3.80    0.39
   4   7   7    3.34    0.41
  -5   7  -7    2.34    0.35
   5  -7  -7    2.16    0.34
  -5   7  -7    1.99    0.35
   5   7   7    2.64    0.37
   6   7   7   -0.20    0.23
  -6   7  -7   -0.39    0.22
  -6   7  -7   -0.06    0.24
   7   7   7    0.00    0.30
  -7   7  -7   -0.26    0.29
  -8   7  -7   -0.25    0.34
   8   7   7    0.42    0.37
  -8   8   7    0.91    0.42
   8   8  -7   -0.02    0.34
   7   8  -7    0.98    0.36
  -7   8   7    0.99    0.38
   6   8  -7    0.22    0.28
  -6   8   7    0.38    0.28
  -5   8   7    0.27    0.23
   5   8  -7    0.22    0.23
   4   8  -7    3.70    0.45
  -4   8   7    3.59    0.44
  -3   8   7    1.86    0.33
   3   8  -7    1.49    0.31
  -2   8   7   14.60    0.72
   2   8  -7   13.31    0.69
  -1   8   7    1.43    0.28
   1   8  -7    0.86    0.23
   0   8   7   13.13    0.65
   0   8   7   13.83    0.56
   0   8  -7   13.49    0.68
   1   8   7    1.55    0.29
  -1   8  -7    1.02    0.25
  -2   8  -7   13.76    0.69
  -2   8  -7   14.14    0.62
   2   8   7   13.69    0.68
  -3   8  -7    2.31    0.32
   3   8   7    1.49    0.29
  -3   8  -7    1.56    0.30
  -4   8  -7    3.03    0.39
  -4   8  -7    3.73    0.40
   4   8   7    3.28    0.40
   4  -8  -7    3.09    0.38
   5   8   7    0.08    0.25
  -5   8  -7    0.48    0.25
  -5   8  -7    0.79    0.26
   5  -8  -7    0.37    0.26
  -6   8  -7   -0.09    0.28
   6   8   7    0.28    0.29
  -6   8  -7   -0.24    0.26
  -7   8  -7    1.19    0.34
   7   8   7    1.35    0.37
   8   8   7    0.04    0.33
  -8   8  -7    0.33    0.39
   7   9  -7    0.99    0.40
  -7   9   7    1.21    0.40
  -6   9   7    0.33    0.35
   6   9  -7    0.65    0.36
   5   9  -7    0.37    0.31
  -5   9   7    0.62    0.32
   4   9  -7    0.11    0.28
  -4   9   7    0.41    0.24
  -3   9   7    2.56    0.36
   3   9  -7    2.15    0.36
  -2   9   7   10.45    0.62
   2   9  -7    9.38    0.61
   1   9  -7    5.41    0.45
  -1   9   7    5.33    0.44
   0   9   7    1.29    0.27
   0   9  -7    1.13    0.30
  -1   9  -7    5.37    0.45
   1   9   7    5.21    0.43
  -2   9  -7    9.70    0.59
   2   9   7    9.59    0.60
   3   9   7    2.46    0.36
  -3   9  -7    2.44    0.34
  -3   9  -7    2.98    0.37
  -4   9  -7    0.36    0.26
  -4   9  -7    0.41    0.25
   4   9   7    0.38    0.27
  -5   9  -7    0.70    0.30
  -5   9  -7    0.34    0.27
   5   9   7    0.79    0.32
  -6   9  -7    0.74    0.36
   6   9   7    0.52    0.35
  -7   9  -7    1.07    0.40
   7   9   7    0.71    0.40
   7  10  -7    0.02    0.38
  -7  10   7   -0.56    0.34
   6  10  -7    0.64    0.40
  -6  10   7    0.66    0.34
   5  10  -7   -0.11    0.33
  -5  10   7   -0.26    0.25
   4  10  -7   -0.06    0.25
  -4  10   7   -0.06    0.25
   3  10  -7    0.63    0.27
  -3  10   7    0.61    0.30
   2  10  -7    1.24    0.33
  -2  10   7    1.37    0.34
   1  10  -7    5.25    0.54
  -1  10   7    5.20    0.49
   0  10   7    0.17    0.21
   0  10  -7   -0.11    0.20
  -1  10  -7    4.60    0.47
   1  10   7    5.78    0.53
   2  10   7    1.31    0.30
  -2  10  -7    1.64    0.34
   2  10   7    1.24    0.28
   3  10   7    0.39    0.25
  -3  10  -7    0.35    0.26
   3  10   7    0.60    0.28
  -4  10  -7    0.53    0.30
  -4  10  -7   -0.24    0.23
   4  10   7    0.39    0.29
  -5  10  -7   -0.10    0.27
   5  10   7   -0.13    0.28
   6  10   7    0.90    0.35
  -6  10  -7    0.40    0.37
  -7  10  -7   -0.27    0.38
   7  10   7    0.05    0.34
   6  11  -7    0.36    0.41
  -6  11   7   -0.11    0.36
   5  11  -7    1.10    0.41
  -5  11   7    0.35    0.37
  -4  11   7    0.27    0.31
   4  11  -7    0.40    0.32
   3  11  -7    0.03    0.26
  -3  11   7   -0.16    0.28
  -2  11   7    1.56    0.36
   2  11  -7    1.55    0.37
  -1  11   7    1.09    0.32
   1  11  -7    1.08    0.32
   0  11  -7    1.01    0.30
   0  11   7    1.62    0.36
  -1  11  -7    1.18    0.32
   1  11   7    1.18    0.31
  -2  11  -7    1.11    0.32
   2  11   7    2.07    0.41
   3  11   7   -0.23    0.27
  -3  11  -7   -0.42    0.24
   3  11   7    0.20    0.31
   4  11   7    0.60    0.37
   4  11   7    0.69    0.35
   5  11   7    1.31    0.48
   5  11   7    0.63    0.38
   6  11   7    0.50    0.39
   6  11   7    0.40    0.46
  -6  11  -7    0.47    0.40
  -5  12   7   -0.22    0.35
   5  12  -7    0.11    0.36
  -4  12   7   -0.11    0.30
   4  12  -7    0.56    0.36
  -3  12   7    0.23    0.32
   3  12  -7   -0.10    0.35
  -2  12   7    0.84    0.36
   2  12  -7    1.03    0.35
  -1  12   7    1.47    0.39
   1  12  -7    1.18    0.39
   0  12  -7    2.49    0.43
   0  12   7    2.75    0.43
   1  12   7    1.60    0.38
  -1  12  -7    1.23    0.39
   2  12   7    0.89    0.33
  -2  12  -7    0.28    0.28
   3  12   7    0.15    0.28
  -3  12  -7    0.16    0.32
   4  12   7    0.17    0.35
   4  12   7    0.06    0.34
   5  12   7   -0.32    0.36
   5  12   7   -0.66    0.37
   4  13  -7   -0.62    0.43
  -4  13   7   -0.23    0.35
  -3  13   7   -0.05    0.36
   3  13  -7   -0.42    0.39
  -2  13   7    0.05    0.32
   2  13  -7   -0.28    0.35
   1  13  -7    0.44    0.38
  -1  13   7   -0.06    0.34
   0  13   7   -0.02    0.31
   0  13  -7   -0.02    0.33
  -1  13  -7   -0.10    0.32
   1  13   7    0.88    0.36
  -2  13  -7    0.25    0.34
   2  13   7    0.51    0.33
   3  13   7   -0.37    0.35
   4  13   7    0.60    0.40
   2  14  -7   -0.10    0.38
  -2  14   7    0.32    0.34
   1  14  -7    0.06    0.39
  -1  14   7    0.50    0.37
   0  14   7   -0.11    0.36
   0  14  -7   -0.10    0.33
  -1  14  -7    0.45    0.41
   1  14   7    0.50    0.35
   2  14   7    0.52    0.36
  -1   0   8  113.99    2.71
   1   0  -8  114.40    2.79
   1   0   8  115.72    2.77
  -1   0  -8  113.53    2.85
   1   0  -8  114.77    2.83
  -2   0  -8   14.67    0.58
   2   0  -8   14.94    0.50
  -2   0   8   15.35    0.48
   2   0  -8   15.32    0.58
  -2   0  -8   15.65    0.49
   2   0   8   14.96    0.55
   3   0  -8    0.30    0.13
  -3   0   8    0.36    0.12
   3   0   8    0.44    0.15
   3   0   8    0.70    0.17
  -3   0  -8    0.45    0.14
   3   0  -8    0.54    0.12
   4   0   8    3.51    0.34
   4   0  -8    2.72    0.29
   4   0  -8    2.90    0.23
  -4   0  -8    3.68    0.35
   4   0   8    2.92    0.33
  -5   0  -8    0.88    0.22
   5   0  -8    1.08    0.19
   5   0   8    0.63    0.20
   5   0  -8    0.82    0.21
  -5   0   8    0.28    0.14
   5   0   8    0.95    0.23
  -6   0   8    0.01    0.18
   6   0   8   -0.22    0.19
   6   0   8   -0.07    0.18
   6   0  -8    0.01    0.18
   7   0   8    2.06    0.39
   7   0   8    1.57    0.36
  -7   0   8    1.87    0.34
   7   0  -8    2.00    0.35
   8   0   8   -0.08    0.29
   8   0  -8    0.15    0.26
   8   0   8   -0.18    0.26
   9   0   8   -0.26    0.34
   9   0   8   -0.09    0.37
   9  -1   8    0.70    0.34
   9  -1   8    1.20    0.39
   8  -1   8   -0.11    0.23
   8   1  -8    0.04    0.27
  -8   1   8    0.44    0.29
   8  -1   8    0.54    0.28
  -7   1   8    0.38    0.25
   7  -1   8    0.66    0.29
   7   1  -8    0.35    0.25
   7  -1   8    0.83    0.31
   6  -1   8    1.76    0.30
   6   1  -8    1.42    0.27
   6   1  -8    1.57    0.26
   6  -1   8    0.82    0.27
  -6   1   8    1.45    0.26
   5   1  -8    2.53    0.31
   5  -1   8    2.56    0.32
   5  -1   8    2.55    0.34
  -5   1   8    2.37    0.27
   5   1  -8    3.00    0.29
   4  -1   8   18.34    0.74
   4   1  -8   17.57    0.65
   4  -1   8   18.62    0.72
  -4   1   8   17.58    0.64
  -4  -1  -8   16.74    0.72
  -3   1   8    7.08    0.36
   3  -1   8    8.47    0.43
  -3  -1  -8    8.55    0.44
   3  -1   8    8.99    0.43
   3   1  -8    8.91    0.39
   2   1  -8   46.04    1.32
   2  -1   8   48.16    1.26
   2  -1   8   46.61    1.28
   2   1  -8   46.87    1.27
  -2  -1  -8   45.71    1.32
   1   1  -8   41.46    1.17
  -1  -1  -8   43.68    1.16
  -1  -1  -8   41.37    1.18
   1   1  -8   42.88    1.19
   0   1   8  110.93    2.67
   0   1  -8  110.11    2.75
   0   1  -8  106.90    2.69
   0  -1  -8  109.81    2.71
   0  -1  -8  113.90    2.72
   0  -1   8  112.22    2.61
  -1   1  -8   40.62    1.17
   1  -1  -8   39.76    1.07
   1   1   8   40.89    1.12
   1  -1  -8   41.11    1.15
  -1  -1   8   40.55    1.00
   2  -1  -8   44.31    1.17
  -2   1  -8   44.61    1.31
   2   1   8   44.88    1.27
  -2  -1   8   46.94    1.13
   2  -1  -8   45.08    1.29
  -2   1  -8   46.25    1.15
   3   1   8    8.78    0.43
   3  -1  -8    8.47    0.44
  -3   1  -8    8.51    0.44
   3  -1  -8    8.62    0.33
  -3  -1   8    9.28    0.33
   4  -1  -8   17.42    0.71
  -4  -1   8   19.01    0.61
   4   1   8   17.30    0.72
   4   1   8   17.19    0.70
   4  -1  -8   17.93    0.59
  -4   1  -8   17.56    0.72
   5   1   8    2.77    0.35
  -5  -1   8    3.16    0.28
   5   1   8    3.12    0.36
   5  -1  -8    2.83    0.33
  -5   1  -8    2.66    0.32
  -5   1  -8    2.75    0.33
   6   1   8    1.77    0.32
  -6   1  -8    1.09    0.30
   6  -1  -8    1.47    0.28
   6   1   8    1.37    0.31
  -6   1  -8    1.83    0.30
   7   1   8    0.83    0.28
   7  -1  -8    1.10    0.32
   7   1   8    0.74    0.27
   8   1   8   -0.29    0.30
   8   1   8    0.19    0.29
   9   1   8    1.55    0.42
   9   1   8    0.41    0.32
   9  -2   8    1.04    0.43
   9  -2   8    0.97    0.41
  -9   2   8    1.74    0.42
  -8   2   8    3.75    0.49
   8   2  -8    3.27    0.45
  -7   2   8    1.70    0.33
   6   2  -8   10.74    0.56
  -6   2   8   11.18    0.57
  -5   2   8    2.45    0.29
   5   2  -8    2.45    0.28
   4   2  -8    6.41    0.38
  -4   2   8    6.11    0.37
   3   2  -8   19.08    0.69
  -3  -2  -8   19.53    0.74
  -3   2   8   19.67    0.68
   2   2  -8    1.91    0.20
  -2   2   8    1.83    0.20
  -2  -2  -8    2.24    0.24
  -1  -2  -8    3.25    0.23
   1  -2   8    3.73    0.21
  -1   2   8    4.05    0.24
  -1  -2  -8    4.16    0.25
   1  -2   8    3.86    0.21
   1   2  -8    3.90    0.26
   0  -2   8   14.05    0.42
   0  -2  -8   16.08    0.56
   0   2   8   13.97    0.51
   0  -2  -8   13.88    0.48
   0   2  -8   14.48    0.55
   1  -2  -8    4.16    0.27
   1   2   8    4.05    0.26
  -1   2  -8    4.27    0.22
   1  -2  -8    3.71    0.19
  -1   2  -8    4.18    0.27
   2  -2  -8    1.76    0.22
   2  -2  -8    1.92    0.12
  -2   2  -8    2.17    0.20
  -2  -2   8    1.78    0.10
  -2   2  -8    2.17    0.24
  -2   2  -8    2.07    0.14
   2   2   8    2.20    0.23
  -3  -2   8   20.07    0.55
  -3   2  -8   18.58    0.68
   3  -2  -8   19.03    0.71
   3  -2  -8   18.72    0.53
  -3   2  -8   19.35    0.74
   3   2   8   18.64    0.72
   4  -2  -8    5.81    0.40
  -4  -2   8    5.92    0.29
   4   2   8    5.96    0.39
  -4   2  -8    6.23    0.39
  -4   2  -8    5.51    0.39
   5   2   8    2.72    0.33
   5  -2  -8    3.00    0.32
  -5   2  -8    2.60    0.33
  -5   2  -8    2.96    0.35
  -5  -2   8    3.15    0.28
  -6   2  -8   12.12    0.65
   6  -2  -8   12.57    0.64
   6   2   8   11.26    0.65
  -6   2  -8   12.18    0.67
   7   2   8    1.74    0.38
  -7   2  -8    1.95    0.34
  -7   2  -8    1.38    0.31
   7  -2  -8    1.84    0.35
   8   2   8    3.12    0.46
  -8   2  -8    2.30    0.44
   9   2   8    1.83    0.47
  -9   3   8    1.28    0.40
  -8   3   8    0.54    0.31
   7   3  -8    2.24    0.36
  -7   3   8    2.16    0.35
  -6   3   8    4.64    0.44
   6   3  -8    4.60    0.43
   5   3  -8   11.68    0.59
  -5   3   8   12.22    0.60
  -4   3   8    1.33    0.23
   4   3  -8    1.50    0.24
   3   3  -8   17.55    0.68
  -3   3   8   18.52    0.68
   2   3  -8   11.88    0.51
  -2   3   8   11.92    0.50
   1   3  -8   14.01    0.56
  -1  -3  -8   14.41    0.56
  -1  -3  -8   14.87    0.54
  -1   3   8   14.17    0.55
   0   3  -8   14.69    0.58
   0  -3   8   15.45    0.42
   0  -3  -8   15.21    0.50
   0  -3   8   15.37    0.43
   0  -3  -8   14.73    0.57
   0   3   8   15.74    0.57
   1  -3  -8   14.08    0.43
  -1   3  -8   14.06    0.47
  -1   3  -8   15.55    0.59
   1   3   8   14.81    0.57
   1  -3  -8   13.84    0.56
  -2   3  -8   11.30    0.37
  -2   3  -8   11.96    0.45
   2   3   8   11.75    0.51
  -2   3  -8   10.44    0.50
   2  -3  -8   10.73    0.49
  -3   3  -8   17.53    0.66
   3  -3  -8   18.29    0.70
  -3   3  -8   18.70    0.73
   3   3   8   17.04    0.70
  -4   3  -8    1.63    0.25
  -4   3  -8    1.10    0.22
   4   3   8    1.35    0.25
   4  -3  -8    0.80    0.19
   5   3   8   12.78    0.65
   5  -3  -8   11.73    0.59
  -5   3  -8   11.52    0.62
  -5   3  -8   12.38    0.62
  -6   3  -8    4.70    0.47
  -6   3  -8    3.92    0.44
   6   3   8    4.47    0.48
   6  -3  -8    5.12    0.45
   7   3   8    1.64    0.34
  -7   3  -8    2.09    0.37
  -7   3  -8    1.44    0.34
   7  -3  -8    1.58    0.33
  -8   3  -8    1.20    0.36
   8   3   8    0.15    0.32
   9   3   8    0.52    0.35
  -9   3  -8    0.84    0.40
  -9   4   8    1.94    0.48
  -8   4   8    0.00    0.25
  -7   4   8    3.68    0.44
   7   4  -8    4.37    0.49
   6   4  -8    0.26    0.22
  -6   4   8    0.18    0.23
   5   4  -8    5.07    0.42
  -5   4   8    5.40    0.40
  -4   4   8    0.51    0.19
   4   4  -8    0.59    0.20
   3   4  -8    5.23    0.36
  -3   4   8    5.79    0.38
  -2   4   8    3.99    0.30
   2   4  -8    3.99    0.30
  -1   4   8    4.18    0.30
   1   4  -8    3.72    0.28
   0  -4  -8    9.21    0.45
   0   4   8    9.88    0.45
   0   4  -8    9.96    0.47
   0   4  -8    9.26    0.31
   1  -4  -8    3.89    0.29
  -1   4  -8    3.42    0.21
  -1   4  -8    3.75    0.29
   1   4   8    3.57    0.27
   2  -4  -8    4.30    0.31
  -2   4  -8    3.94    0.31
  -2   4  -8    3.90    0.25
   2   4   8    3.76    0.30
  -3   4  -8    5.02    0.33
  -3   4  -8    5.04    0.36
   3  -4  -8    5.14    0.35
   3   4   8    5.62    0.37
  -4   4  -8    0.42    0.18
   4  -4  -8    0.46    0.19
  -4   4  -8    0.15    0.17
   4   4   8    0.26    0.17
   5  -4  -8    5.13    0.41
  -5   4  -8    4.88    0.40
  -5   4  -8    5.41    0.40
   5   4   8    5.57    0.49
  -6   4  -8    0.22    0.24
   6   4   8    0.13    0.24
  -6   4  -8    0.26    0.22
   6  -4  -8    0.29    0.22
  -7   4  -8    3.98    0.46
   7   4   8    4.71    0.54
  -7   4  -8    4.47    0.51
   7  -4  -8    4.68    0.48
  -8   4  -8   -0.36    0.29
  -8   4  -8   -0.01    0.31
   8   4   8    0.01    0.31
  -9   4  -8    1.69    0.48
   9   4   8    2.31    0.50
  -9   5   8    0.73    0.42
   8   5  -8    0.03    0.33
  -8   5   8   -0.32    0.29
   7   5  -8    1.90    0.38
  -7   5   8    2.64    0.43
   6   5  -8    9.38    0.60
  -6   5   8    9.64    0.61
   5   5  -8    3.83    0.41
  -5   5   8    4.09    0.42
  -4   5   8    8.20    0.49
   4   5  -8    8.40    0.52
  -3   5   8    1.54    0.25
   3   5  -8    1.36    0.24
   2   5  -8    2.01    0.26
  -2   5   8    1.63    0.23
  -1   5   8    6.86    0.40
   1   5  -8    6.99    0.41
   0   5  -8   17.13    0.49
   0   5  -8   15.81    0.66
   0  -5  -8   16.22    0.65
   0   5   8   16.01    0.65
  -1   5  -8    7.15    0.32
  -1   5  -8    7.27    0.42
   1  -5  -8    6.94    0.41
   1   5   8    6.74    0.40
   2   5   8    1.68    0.24
  -2   5  -8    1.55    0.23
   2  -5  -8    1.76    0.25
  -2   5  -8    1.94    0.21
   3  -5  -8    1.53    0.26
   3   5   8    1.44    0.25
  -3   5  -8    1.33    0.23
  -3   5  -8    1.49    0.22
  -4   5  -8    8.56    0.52
   4   5   8    8.24    0.51
   4  -5  -8    7.92    0.49
  -4   5  -8    8.71    0.49
   5  -5  -8    3.29    0.36
  -5   5  -8    3.72    0.39
   5   5   8    3.27    0.40
  -5   5  -8    2.76    0.37
   6  -5  -8    8.35    0.55
  -6   5  -8    7.78    0.55
  -6   5  -8    9.02    0.61
   6   5   8    9.41    0.60
  -7   5  -8    1.95    0.38
   7   5   8    2.07    0.41
  -7   5  -8    1.85    0.38
  -8   5  -8    0.55    0.36
   8   5   8    0.38    0.34
  -8   5  -8    0.37    0.30
   9   5   8    0.32    0.39
  -9   5  -8    0.96    0.42
   9   6  -8    0.41    0.41
  -9   6   8   -0.12    0.42
  -8   6   8    2.50    0.45
   8   6  -8    2.35    0.47
   7   6  -8    0.28    0.29
  -7   6   8    0.21    0.29
  -6   6   8    5.93    0.54
   6   6  -8    6.60    0.59
   5   6  -8    5.01    0.50
  -5   6   8    5.26    0.47
   4   6  -8    2.86    0.38
  -4   6   8    2.60    0.33
  -3   6   8    0.72    0.21
   3   6  -8    0.99    0.26
  -2   6   8    3.38    0.34
   2   6  -8    4.02    0.38
   1   6  -8    9.84    0.52
  -1   6   8    8.69    0.47
   0   6  -8    0.05    0.14
   0   6   8    0.14    0.14
  -1   6  -8    9.05    0.39
   1   6   8    8.11    0.47
  -1   6  -8    9.42    0.50
   1  -6  -8    9.34    0.49
   2   6   8    3.39    0.34
  -2   6  -8    3.14    0.28
  -2   6  -8    2.74    0.31
   2  -6  -8    2.92    0.32
  -3   6  -8    0.92    0.21
   3   6   8    0.69    0.21
  -3   6  -8    0.59    0.21
   3  -6  -8    0.79    0.20
   4   6   8    2.38    0.35
   4  -6  -8    1.78    0.31
  -4   6  -8    2.36    0.33
  -4   6  -8    1.83    0.29
  -5   6  -8    5.52    0.50
  -5   6  -8    5.29    0.48
   5   6   8    5.85    0.52
   5  -6  -8    5.17    0.48
  -6   6  -8    6.31    0.51
   6   6   8    5.80    0.56
   6  -6  -8    6.25    0.50
  -6   6  -8    6.64    0.53
   7   6   8    0.17    0.29
  -7   6  -8    0.37    0.32
  -7   6  -8    0.25    0.30
   8   6   8    3.12    0.53
  -8   6  -8    2.83    0.48
  -8   6  -8    2.47    0.46
   9   6   8   -0.19    0.37
   8   7  -8   -0.50    0.36
  -8   7   8   -0.51    0.34
   7   7  -8    0.46    0.33
  -7   7   8    0.04    0.27
   6   7  -8    1.83    0.40
  -6   7   8    1.80    0.38
   5   7  -8    3.78    0.45
  -5   7   8    4.23    0.47
   4   7  -8   10.07    0.63
  -4   7   8    8.51    0.56
  -3   7   8   10.45    0.61
   3   7  -8    9.17    0.57
  -2   7   8    7.08    0.46
   2   7  -8    6.21    0.45
  -1   7   8    1.17    0.25
   1   7  -8    1.11    0.24
   0   7  -8    3.10    0.35
   0   7   8    2.99    0.34
  -1   7  -8    1.01    0.23
   1   7   8    1.08    0.25
  -2   7  -8    7.14    0.46
  -2   7  -8    7.30    0.40
   2  -7  -8    6.89    0.46
   2   7   8    6.79    0.46
   3   7   8   10.10    0.58
   3  -7  -8    9.62    0.56
  -3   7  -8    9.42    0.51
  -3   7  -8    9.38    0.55
  -4   7  -8    9.66    0.54
   4  -7  -8    8.37    0.54
  -4   7  -8    8.53    0.55
   4   7   8    8.70    0.55
   5  -7  -8    4.67    0.47
  -5   7  -8    5.89    0.53
  -5   7  -8    6.32    0.54
   5   7   8    4.79    0.48
   6  -7  -8    1.61    0.35
  -6   7  -8    1.99    0.35
  -6   7  -8    1.80    0.37
   6   7   8    1.42    0.33
   7   7   8    0.37    0.31
  -7   7  -8    0.45    0.33
  -7   7  -8    0.44    0.32
  -8   7  -8   -0.23    0.34
   8   7   8    0.02    0.37
   8   8  -8   -0.05    0.42
  -8   8   8    0.54    0.42
   7   8  -8    1.57    0.44
  -7   8   8    1.81    0.46
   6   8  -8    2.28    0.46
  -6   8   8    2.14    0.41
   5   8  -8    1.47    0.36
  -5   8   8    2.02    0.38
  -4   8   8    0.40    0.25
   4   8  -8    0.07    0.24
   3   8  -8    3.12    0.43
  -3   8   8    4.09    0.44
   2   8  -8    2.32    0.34
  -2   8   8    2.32    0.33
   1   8  -8    0.06    0.19
  -1   8   8    0.28    0.22
   0   8  -8    1.79    0.31
   0   8   8    1.63    0.28
  -1   8  -8    0.05    0.21
   1   8   8    0.29    0.20
  -2   8  -8    2.57    0.35
   2   8   8    2.32    0.33
   3  -8  -8    3.23    0.38
  -3   8  -8    3.61    0.37
   3   8   8    3.61    0.42
  -3   8  -8    2.30    0.36
  -4   8  -8    0.06    0.20
   4   8   8   -0.02    0.21
  -4   8  -8    0.24    0.23
   4  -8  -8    0.21    0.24
   5  -8  -8    1.36    0.34
   5   8   8    2.00    0.36
  -5   8  -8    1.24    0.31
  -5   8  -8    1.74    0.36
  -6   8  -8    1.48    0.38
  -6   8  -8    1.99    0.37
   6   8   8    1.50    0.39
   7   8   8    2.60    0.45
  -7   8  -8    1.69    0.42
  -8   8  -8    0.82    0.42
   8   8   8   -0.12    0.32
  -7   9   8   -0.29    0.37
   7   9  -8   -0.12    0.32
   6   9  -8    0.01    0.32
  -6   9   8    0.20    0.33
  -5   9   8    3.06    0.44
   5   9  -8    4.08    0.53
   4   9  -8    0.39    0.26
  -4   9   8   -0.29    0.25
  -3   9   8    2.58    0.38
   3   9  -8    2.48    0.41
   2   9  -8   -0.05    0.21
  -2   9   8    0.16    0.22
  -1   9   8    1.14    0.27
   1   9  -8    1.42    0.33
   0   9   8    0.42    0.21
   0   9  -8    0.73    0.24
  -1   9  -8    0.76    0.28
   1   9   8    1.13    0.30
   2   9   8    0.51    0.24
  -2   9  -8    0.15    0.19
  -3   9  -8    2.44    0.37
   3   9   8    2.82    0.39
  -4   9  -8    0.31    0.24
   4   9   8    0.22    0.24
  -4   9  -8    0.09    0.24
  -5   9  -8    4.49    0.51
   5  -9  -8    3.17    0.45
   5   9   8    3.19    0.47
  -5   9  -8    3.46    0.46
  -6   9  -8    0.29    0.34
   6   9   8    0.93    0.38
  -7   9  -8   -0.58    0.34
   7   9   8    0.01    0.32
  -6  10   8    0.00    0.33
   6  10  -8   -0.36    0.35
  -5  10   8    0.14    0.34
   5  10  -8    0.38    0.35
  -4  10   8    0.21    0.28
   4  10  -8   -0.21    0.25
  -3  10   8    0.22    0.28
   3  10  -8    0.15    0.27
   2  10  -8    1.88    0.35
  -2  10   8    1.15    0.35
   1  10  -8    6.15    0.51
  -1  10   8    6.20    0.52
   0  10   8    0.81    0.28
   0  10  -8    0.94    0.29
   1  10   8    6.72    0.51
  -1  10  -8    5.58    0.55
   2  10   8    1.96    0.35
  -2  10  -8    1.72    0.35
   2  10   8    0.96    0.28
   3  10   8   -0.19    0.26
  -3  10  -8    0.43    0.25
   4  10   8   -0.02    0.27
  -4  10  -8    0.01    0.26
   5  10   8    0.11    0.30
  -5  10  -8   -0.21    0.32
  -5  10  -8   -0.22    0.26
   6  10   8    0.07    0.33
  -6  10  -8    0.47    0.33
   7  10   8    0.86    0.42
  -7  10  -8    0.51    0.43
   6  11  -8    0.30    0.38
  -6  11   8    0.30    0.38
   5  11  -8    1.12    0.43
  -5  11   8    0.94    0.39
  -4  11   8    1.73    0.40
   4  11  -8    0.58    0.38
   3  11  -8    0.15    0.33
  -3  11   8    0.04    0.29
   2  11  -8    1.56    0.35
  -2  11   8    1.21    0.36
  -1  11   8    1.32    0.32
   1  11  -8    1.04    0.32
   0  11  -8    0.61    0.29
   0  11   8    1.01    0.34
  -1  11  -8    1.01    0.30
   1  11   8    1.72    0.37
   2  11   8    1.02    0.32
  -2  11  -8    1.22    0.33
   3  11   8    0.06    0.30
   3  11   8    0.49    0.33
  -3  11  -8    0.28    0.28
   4  11   8    1.70    0.44
   4  11   8    1.18    0.38
  -4  11  -8    1.27    0.36
   5  11   8    0.59    0.41
   6  11   8    0.16    0.38
   5  12  -8    1.34    0.44
  -5  12   8    1.67    0.44
  -4  12   8    0.06    0.31
   4  12  -8   -0.34    0.32
  -3  12   8   -0.02    0.33
   3  12  -8    0.06    0.34
  -2  12   8    0.10    0.31
   2  12  -8    0.62    0.40
  -1  12   8    0.39    0.28
   1  12  -8    0.71    0.34
   0  12  -8   -0.14    0.31
   0  12   8    0.45    0.33
  -1  12  -8    0.64    0.33
   1  12   8    0.49    0.35
   2  12   8    0.37    0.36
  -2  12  -8    0.53    0.31
   3  12   8   -0.14    0.27
  -3  12  -8    0.12    0.32
   4  12   8    0.38    0.42
   4  12   8    0.14    0.37
   5  12   8    1.75    0.48
   5  12   8    1.73    0.52
   3  13  -8   -0.13    0.36
  -3  13   8    0.19    0.38
   2  13  -8   -0.15    0.38
  -2  13   8    0.12    0.37
  -1  13   8    1.28    0.38
   1  13  -8    0.39    0.37
   0  13  -8   -0.22    0.36
   0  13   8   -0.08    0.33
  -1  13  -8    0.97    0.41
   1  13   8    0.92    0.38
  -2  13  -8    0.03    0.32
   2  13   8   -0.40    0.34
   3  13   8    0.53    0.37
   4  13   8    0.05    0.42
   2  14  -8    1.13    0.49
   1  14  -8    1.07    0.42
  -1  14   8    1.25    0.46
   0  14  -8    0.47    0.43
   0  14   8    0.06    0.37
  -1  14  -8    1.26    0.47
   1  14   8    0.31    0.36
   2  14   8    1.11    0.45
   0   0  -9   -0.12    0.08
   0   0  -9    0.04    0.09
   0   0   9    0.13    0.08
   1   0  -9  207.86    4.92
  -1   0   9  207.08    4.80
   1   0   9  202.59    4.85
  -1   0  -9  204.75    4.85
   1   0  -9  210.82    4.93
  -1   0  -9  206.37    4.98
  -2   0  -9    5.90    0.28
   2   0  -9    5.99    0.29
   2   0  -9    5.68    0.34
  -2   0   9    5.67    0.26
   2   0   9    5.17    0.31
  -2   0  -9    5.66    0.34
   3   0  -9    1.81    0.26
   3   0   9    1.38    0.21
   3   0  -9    1.78    0.19
  -3   0  -9    1.46    0.22
   3   0   9    2.02    0.23
  -3   0   9    1.52    0.18
  -4   0   9    3.79    0.26
   4   0  -9    3.78    0.26
   4   0   9    4.25    0.37
   4   0   9    4.00    0.36
   4   0  -9    4.21    0.37
  -4   0  -9    4.21    0.37
   5   0   9    7.42    0.48
  -5   0  -9    6.57    0.46
   5   0  -9    7.51    0.48
   5   0   9    8.06    0.50
  -6   0  -9   -0.29    0.19
   6   0  -9    0.04    0.19
   6   0   9   -0.02    0.19
   6   0   9   -0.16    0.18
  -6   0   9    0.14    0.17
   7   0   9   11.58    0.71
   7   0   9   11.23    0.70
   7   0  -9   12.21    0.69
   8   0  -9   -0.21    0.29
   8   0   9    0.41    0.31
   8   0   9    0.05    0.29
   9   0   9    6.15    0.66
   9   0   9    4.90    0.60
   9  -1   9    0.55    0.37
   9  -1   9    0.24    0.41
   8  -1   9    0.13    0.32
   8  -1   9    0.06    0.31
   8   1  -9    0.76    0.32
   7  -1   9    0.23    0.27
   7  -1   9    0.35    0.27
   7   1  -9    0.36    0.27
  -7   1   9    0.14    0.23
  -6   1   9    4.99    0.38
   6  -1   9    5.84    0.50
   6   1  -9    5.48    0.44
   6  -1   9    5.35    0.50
  -5  -1  -9   12.07    0.63
  -5   1   9   10.37    0.51
   5  -1   9   11.18    0.58
   5   1  -9   11.32    0.53
   5   1  -9   10.75    0.59
   5  -1   9   10.56    0.59
   4   1  -9    5.44    0.38
  -4  -1  -9    5.48    0.39
  -4   1   9    4.42    0.31
   4   1  -9    5.02    0.32
   4  -1   9    5.58    0.38
   4  -1   9    5.95    0.38
  -3  -1  -9   26.47    0.92
   3   1  -9   26.37    0.91
   2   1  -9    0.34    0.14
   2  -1   9    0.13    0.11
   2  -1   9    0.16    0.11
  -2  -1  -9    0.06    0.09
  -2   1   9   -0.03    0.08
   2   1  -9    0.10    0.12
  -2  -1  -9    0.05    0.12
   1   1  -9   36.06    1.05
  -1  -1  -9   35.51    1.01
  -1  -1  -9   34.19    1.03
   1   1  -9   34.30    1.02
   0  -1   9    1.74    0.15
   0  -1  -9    2.29    0.22
   0   1  -9    2.04    0.20
   0   1  -9    2.06    0.22
   0  -1  -9    2.22    0.20
   0   1   9    1.99    0.19
  -1  -1   9   36.31    0.91
   1  -1  -9   36.00    1.06
  -1   1  -9   35.69    1.08
   1  -1  -9   34.95    0.98
   1   1   9   36.40    1.03
   2  -1  -9    0.22    0.13
  -2  -1   9    0.28    0.08
   2   1   9    0.31    0.12
  -2   1  -9    0.45    0.10
  -2   1  -9    0.15    0.13
   2  -1  -9    0.30    0.10
  -3   1  -9   25.79    0.92
  -3  -1   9   26.58    0.74
   3  -1  -9   25.75    0.76
   3  -1  -9   26.77    0.91
   3   1   9   26.42    0.90
  -4   1  -9    5.75    0.41
   4   1   9    5.28    0.38
   4  -1  -9    6.38    0.40
  -4  -1   9    5.34    0.30
   5  -1  -9   11.76    0.60
  -5   1  -9   11.21    0.61
   5   1   9   10.23    0.57
   5   1   9   11.53    0.61
  -5  -1   9   11.22    0.49
   6   1   9    5.25    0.48
   6  -1  -9    5.65    0.46
  -6   1  -9    5.45    0.46
   6   1   9    5.93    0.52
   7   1   9    0.40    0.29
   7  -1  -9    0.02    0.25
   7   1   9    0.44    0.28
   8   1   9   -0.20    0.25
   8  -1  -9    0.35    0.33
   8   1   9   -0.31    0.26
   9   1   9    0.37    0.34
   9   1   9    0.44    0.36
   9  -2   9    0.27    0.33
   9  -2   9    0.19    0.33
  -8   2   9    3.11    0.44
   8  -2   9    2.48    0.46
   8  -2   9    2.07    0.42
   7   2  -9    0.06    0.22
  -7   2   9    0.01    0.23
  -6   2   9    9.91    0.55
   6   2  -9    9.91    0.55
  -5   2   9    3.36    0.33
   5   2  -9    3.22    0.34
  -4   2   9    5.66    0.36
   4   2  -9    4.94    0.34
   3   2  -9    7.53    0.40
  -3  -2  -9    7.21    0.43
  -3   2   9    7.58    0.38
  -2  -2  -9   63.22    1.79
  -2   2   9   64.95    1.73
  -2  -2  -9   67.08    1.73
   2  -2   9   66.78    1.73
   2   2  -9   66.11    1.77
   2  -2   9   65.49    1.69
   1  -2   9   19.62    0.59
  -1  -2  -9   19.75    0.67
  -1  -2  -9   19.35    0.67
   1   2  -9   18.97    0.68
   1  -2   9   19.46    0.60
  -1   2   9   20.30    0.66
   0   2   9  169.15    4.03
   0  -2  -9  164.35    4.02
   0   2  -9  167.67    4.11
   0  -2   9  171.79    3.89
   0   2  -9  169.92    4.02
   0  -2  -9  164.47    4.05
   1  -2  -9   19.63    0.69
   1  -2  -9   19.29    0.58
   1   2   9   20.23    0.68
  -1   2  -9   19.24    0.70
  -1   2  -9   17.87    0.59
   2   2   9   65.18    1.76
  -2   2  -9   63.74    1.81
  -2   2  -9   66.07    1.60
   2  -2  -9   63.38    1.59
   2  -2  -9   65.33    1.78
  -3   2  -9    7.65    0.26
   3  -2  -9    6.81    0.41
  -3   2  -9    7.60    0.44
  -3  -2   9    7.45    0.28
   3   2   9    7.96    0.44
  -3   2  -9    7.48    0.40
   4  -2  -9    4.84    0.36
  -4  -2   9    5.27    0.28
  -4   2  -9    4.96    0.37
  -4   2  -9    5.05    0.36
   4   2   9    4.84    0.37
   5  -2  -9    3.22    0.36
  -5   2  -9    2.96    0.34
   5   2   9    2.82    0.35
  -5   2  -9    3.10    0.36
  -6   2  -9   10.41    0.63
   6   2   9   10.16    0.63
   6  -2  -9   10.13    0.61
  -6   2  -9   10.73    0.63
  -7   2  -9    0.37    0.27
   7   2   9   -0.05    0.24
   7  -2  -9   -0.26    0.24
  -7   2  -9   -0.06    0.22
   8   2   9    1.74    0.41
   9   2   9    0.38    0.39
  -9   3   9   -0.08    0.35
   9  -3   9   -0.08    0.38
   9  -3   9    0.08    0.35
   9   3  -9    0.06    0.35
  -8   3   9    0.34    0.30
  -7   3   9    0.73    0.29
  -6   3   9    5.42    0.45
   6   3  -9    6.46    0.46
   5   3  -9    0.95    0.25
  -5   3   9    0.94    0.24
  -4   3   9   12.25    0.57
   4   3  -9   13.09    0.60
   3   3  -9    2.76    0.29
  -3   3   9    2.94    0.28
   2   3  -9    4.44    0.30
  -2   3   9    4.34    0.29
  -1   3   9   14.41    0.57
   1  -3   9   15.25    0.49
   1   3  -9   14.76    0.60
  -1  -3  -9   15.44    0.59
   1  -3   9   15.61    0.51
  -1  -3  -9   16.00    0.57
   0  -3  -9    4.10    0.30
   0   3  -9    3.99    0.29
   0  -3  -9    4.30    0.24
   0   3   9    4.10    0.28
   0  -3   9    4.00    0.18
   1  -3  -9   14.80    0.60
   1  -3  -9   15.72    0.47
   1   3   9   15.07    0.59
  -1   3  -9   14.08    0.60
  -2   3  -9    5.20    0.28
   2  -3  -9    4.62    0.32
   2   3   9    5.01    0.33
  -2   3  -9    4.15    0.32
  -2   3  -9    4.56    0.23
   3  -3  -9    3.10    0.31
  -3   3  -9    2.96    0.28
  -3   3  -9    2.52    0.30
   3   3   9    2.72    0.30
   4   3   9   12.74    0.63
  -4   3  -9   13.59    0.65
   4  -3  -9   13.21    0.63
  -4   3  -9   13.40    0.61
  -5   3  -9    0.69    0.23
   5  -3  -9    1.04    0.24
  -5   3  -9    0.96    0.25
   5   3   9    0.64    0.24
  -6   3  -9    5.34    0.52
  -6   3  -9    6.15    0.47
   6   3   9    5.56    0.53
   6  -3  -9    5.52    0.45
  -7   3  -9    0.51    0.30
  -7   3  -9    0.54    0.29
   7  -3  -9    1.21    0.33
   7   3   9    0.66    0.27
   8   3   9    0.62    0.31
  -8   3  -9    0.19    0.27
  -8   3  -9   -0.05    0.31
   9   3   9    0.21    0.34
  -9   3  -9    0.25    0.38
  -9   4   9    1.64    0.43
  -8   4   9    2.14    0.42
   7   4  -9    3.44    0.45
  -7   4   9    3.29    0.43
   6   4  -9    3.37    0.41
  -6   4   9    3.15    0.39
   5   4  -9    0.38    0.22
  -5   4   9    0.57    0.23
  -4   4   9    3.80    0.37
   4   4  -9    3.62    0.37
  -3   4   9   16.92    0.69
   3   4  -9   17.45    0.72
  -2   4   9    3.70    0.30
   2   4  -9    3.55    0.29
  -1  -4  -9    1.76    0.23
   1   4  -9    1.84    0.26
  -1   4   9    2.15    0.24
   0   4  -9    3.95    0.30
   0  -4  -9    3.30    0.27
   0   4   9    3.18    0.26
   0  -4   9    3.64    0.17
   0  -4   9    3.62    0.17
   1   4   9    2.23    0.25
   1  -4  -9    2.41    0.27
  -1   4  -9    2.39    0.19
  -1   4  -9    2.25    0.26
   2   4   9    3.98    0.31
   2  -4  -9    4.03    0.36
  -2   4  -9    3.73    0.26
  -2   4  -9    3.46    0.29
  -3   4  -9   17.26    0.74
  -3   4  -9   18.01    0.67
   3  -4  -9   16.98    0.71
   3   4   9   17.26    0.72
  -4   4  -9    4.24    0.38
  -4   4  -9    4.19    0.39
   4   4   9    3.89    0.38
   4  -4  -9    3.47    0.37
  -5   4  -9    0.30    0.20
   5   4   9    0.41    0.21
  -5   4  -9    0.40    0.23
   5  -4  -9    0.42    0.20
  -6   4  -9    3.32    0.41
   6   4   9    3.05    0.41
  -6   4  -9    2.87    0.41
   6  -4  -9    2.91    0.39
  -7   4  -9    3.89    0.49
  -7   4  -9    2.57    0.43
   7  -4  -9    3.25    0.43
   7   4   9    2.99    0.43
   8   4   9    1.94    0.42
  -8   4  -9    2.27    0.44
  -8   4  -9    1.90    0.43
  -9   4  -9    0.94    0.44
   9   4   9    1.18    0.45
  -9   5   9    0.13    0.41
  -8   5   9    0.16    0.32
   8   5  -9   -0.17    0.34
  -7   5   9    2.30    0.41
   7   5  -9    2.55    0.43
   6   5  -9    1.95    0.34
  -6   5   9    1.52    0.39
  -5   5   9    5.76    0.49
   5   5  -9    5.64    0.50
   4   5  -9    5.91    0.44
  -4   5   9    6.38    0.45
   3   5  -9   10.51    0.56
  -3   5   9   11.30    0.57
  -2   5   9    2.59    0.30
   2   5  -9    2.63    0.30
   1   5  -9    5.82    0.39
  -1   5   9    5.12    0.35
   0  -5  -9    0.13    0.13
   0   5  -9    0.16    0.15
   0   5   9    0.08    0.13
  -1   5  -9    5.98    0.29
   1  -5  -9    5.47    0.36
   1   5   9    5.49    0.36
  -1   5  -9    5.26    0.37
   2  -5  -9    2.47    0.31
  -2   5  -9    3.36    0.28
  -2   5  -9    2.69    0.30
   2   5   9    2.40    0.28
   3   5   9    9.76    0.53
  -3   5  -9   10.96    0.51
  -3   5  -9    9.55    0.54
   3  -5  -9    8.87    0.52
  -4   5  -9    6.49    0.47
  -4   5  -9    6.62    0.42
   4  -5  -9    6.49    0.46
   4   5   9    6.29    0.46
   5   5   9    4.55    0.46
  -5   5  -9    5.53    0.50
   5  -5  -9    5.46    0.44
  -5   5  -9    5.81    0.49
  -6   5  -9    2.15    0.38
  -6   5  -9    2.13    0.39
   6  -5  -9    1.82    0.32
   6   5   9    2.04    0.35
  -7   5  -9    2.13    0.39
  -7   5  -9    2.94    0.45
   7   5   9    2.51    0.44
  -8   5  -9    0.34    0.33
   8   5   9   -0.02    0.32
  -8   5  -9    0.34    0.35
  -9   5  -9   -0.19    0.36
   9   5   9    0.38    0.43
  -8   6   9   -0.35    0.33
   8   6  -9   -0.33    0.34
   7   6  -9    1.49    0.38
  -7   6   9    0.88    0.35
  -6   6   9    0.81    0.33
   6   6  -9    0.72    0.34
  -5   6   9    1.69    0.33
   5   6  -9    1.46    0.32
  -4   6   9    1.20    0.28
   4   6  -9    1.43    0.29
   3   6  -9    4.00    0.42
  -3   6   9    2.86    0.36
   2   6  -9    0.17    0.17
  -2   6   9    0.04    0.17
  -1   6   9   16.35    0.70
   1   6  -9   16.89    0.73
   0   6  -9    0.03    0.16
   0   6   9   -0.06    0.13
  -1   6  -9   15.97    0.71
   1  -6  -9   16.94    0.73
   1   6   9   16.22    0.70
   2   6   9    0.31    0.19
  -2   6  -9   -0.02    0.16
  -2   6  -9    0.57    0.17
   2  -6  -9    0.30    0.19
   3  -6  -9    3.48    0.37
  -3   6  -9    3.77    0.37
   3   6   9    3.12    0.38
  -3   6  -9    3.47    0.33
  -4   6  -9    1.21    0.27
   4   6   9    1.57    0.31
   4  -6  -9    1.31    0.29
  -4   6  -9    1.22    0.28
   5  -6  -9    1.89    0.34
  -5   6  -9    1.40    0.32
   5   6   9    1.60    0.34
  -5   6  -9    2.15    0.35
   6  -6  -9    0.98    0.32
  -6   6  -9    0.97    0.33
   6   6   9    0.58    0.28
  -6   6  -9    0.85    0.31
   7   6   9    0.96    0.37
  -7   6  -9    0.69    0.31
  -7   6  -9    1.40    0.37
   8   6   9    0.10    0.34
  -8   6  -9    0.01    0.36
  -8   6  -9   -0.32    0.30
   8   7  -9    0.37    0.40
  -8   7   9    0.78    0.36
   7   7  -9    0.46    0.33
  -7   7   9    0.17    0.30
  -6   7   9    2.56    0.44
   6   7  -9    1.78    0.38
  -5   7   9    1.87    0.34
   5   7  -9    1.96    0.36
  -4   7   9    5.43    0.51
   4   7  -9    5.62    0.54
   3   7  -9    2.34    0.35
  -3   7   9    3.15    0.37
  -2   7   9    4.04    0.41
   2   7  -9    3.54    0.39
  -1   7   9    3.42    0.37
   1   7  -9    3.21    0.37
   0   7   9    6.98    0.45
   0   7  -9    6.02    0.45
  -1   7  -9    2.96    0.35
   1   7   9    3.56    0.38
   2   7   9    3.19    0.37
   2  -7  -9    3.04    0.35
  -2   7  -9    3.79    0.40
  -2   7  -9    3.67    0.32
  -3   7  -9    2.15    0.31
   3  -7  -9    3.25    0.37
  -3   7  -9    2.85    0.34
   3   7   9    2.61    0.35
  -4   7  -9    5.53    0.47
   4  -7  -9    5.78    0.51
   4   7   9    5.91    0.54
  -4   7  -9    5.85    0.52
  -5   7  -9    1.66    0.33
   5  -7  -9    1.95    0.35
   5   7   9    2.78    0.41
  -5   7  -9    2.03    0.34
   6   7   9    1.90    0.40
   6  -7  -9    2.26    0.40
  -6   7  -9    1.72    0.38
  -6   7  -9    2.00    0.38
   7   7   9   -0.06    0.32
  -7   7  -9    0.35    0.32
  -7   7  -9    0.06    0.33
   8   7   9    0.29    0.35
  -8   7  -9    0.40    0.40
   8   8  -9    0.68    0.45
  -8   8   9    0.24    0.43
  -7   8   9    0.32    0.37
   7   8  -9    0.10    0.37
   6   8  -9    0.96    0.36
  -6   8   9    0.37    0.31
   5   8  -9    1.67    0.36
  -5   8   9    2.87    0.45
   4   8  -9    1.48    0.33
  -4   8   9    0.46    0.26
  -3   8   9    4.22    0.44
   3   8  -9    4.21    0.46
  -2   8   9   10.50    0.62
   2   8  -9    9.80    0.60
   1   8  -9    4.11    0.44
  -1   8   9    3.28    0.39
   0   8  -9   14.05    0.71
   0   8   9   12.48    0.66
   1   8   9    3.20    0.38
  -1   8  -9    3.70    0.42
   2   8   9    9.37    0.57
  -2   8  -9    9.89    0.59
   3  -8  -9    4.09    0.45
   3   8   9    4.58    0.48
  -3   8  -9    3.90    0.45
  -4   8  -9    1.13    0.30
  -4   8  -9    0.81    0.28
   4   8   9    0.98    0.30
   4  -8  -9    1.31    0.31
   5  -8  -9    1.93    0.37
  -5   8  -9    2.12    0.41
   5   8   9    1.43    0.34
  -5   8  -9    2.50    0.40
   6   8   9    0.77    0.34
  -6   8  -9    0.74    0.32
  -6   8  -9    0.31    0.29
  -7   8  -9    0.16    0.34
   7   8   9   -0.01    0.34
  -8   8  -9    0.11    0.40
   8   8   9    0.86    0.44
  -7   9   9   -0.34    0.37
   7   9  -9   -0.25    0.32
  -6   9   9    0.97    0.37
   6   9  -9    0.92    0.37
   5   9  -9    0.12    0.33
  -5   9   9    0.91    0.30
   4   9  -9    0.28    0.26
  -4   9   9    0.50    0.30
   3   9  -9    5.58    0.56
  -3   9   9    6.01    0.56
  -2   9   9    7.61    0.56
   2   9  -9    7.29    0.55
  -1   9   9    0.33    0.21
   1   9  -9    0.54    0.25
   0   9   9   -0.01    0.23
   0   9  -9    0.02    0.23
   1   9   9    0.39    0.25
  -1   9  -9    0.17    0.22
   2   9   9    7.09    0.55
  -2   9  -9    7.56    0.53
  -3   9  -9    5.21    0.54
   3   9   9    6.22    0.56
   4   9   9    1.12    0.31
  -4   9  -9    0.79    0.26
   5   9   9    0.28    0.31
  -5   9  -9    0.22    0.32
  -5   9  -9    0.84    0.32
   5  -9  -9    0.47    0.32
  -6   9  -9    0.34    0.34
   6   9   9    0.30    0.34
  -6   9  -9    1.13    0.37
   7   9   9   -0.06    0.35
  -7   9  -9    0.49    0.40
   6  10  -9    0.57    0.35
  -6  10   9    1.98    0.47
   5  10  -9   -0.16    0.34
  -5  10   9   -0.12    0.27
   4  10  -9    0.09    0.28
  -4  10   9    0.94    0.34
   3  10  -9    0.33    0.30
  -3  10   9   -0.02    0.26
  -2  10   9    1.04    0.31
   2  10  -9    1.75    0.36
  -1  10   9    0.31    0.28
   1  10  -9    0.89    0.31
   0  10   9    0.68    0.27
   0  10  -9    0.63    0.27
  -1  10  -9    0.66    0.29
   1  10   9    0.29    0.25
  -2  10  -9    1.47    0.33
   2  10   9    2.02    0.37
   3  10   9    0.19    0.26
  -3  10  -9   -0.39    0.21
  -4  10  -9    0.39    0.30
   4  10   9    0.70    0.31
   5  10   9   -0.20    0.27
  -5  10  -9   -0.09    0.28
   6  10   9    0.97    0.42
  -5  11   9    0.15    0.38
   5  11  -9    0.20    0.38
  -4  11   9    0.01    0.33
   4  11  -9    0.39    0.32
  -3  11   9    0.49    0.30
   3  11  -9    0.71    0.36
   2  11  -9    1.91    0.41
  -2  11   9    2.32    0.42
  -1  11   9   -0.09    0.25
   1  11  -9    0.25    0.30
   0  11  -9    0.28    0.27
   0  11   9   -0.26    0.25
  -1  11  -9    0.28    0.29
   1  11   9    0.00    0.24
   2  11   9    1.77    0.36
  -2  11  -9    1.92    0.39
   3  11   9    0.92    0.35
  -3  11  -9    0.69    0.32
   4  11   9   -0.05    0.30
   4  11   9    0.30    0.35
  -4  11  -9    0.26    0.30
   5  11   9    0.81    0.36
   6  11   9   -0.32    0.38
   4  12  -9    0.27    0.36
  -4  12   9   -0.15    0.34
  -3  12   9   -0.03    0.30
   3  12  -9   -0.10    0.31
   2  12  -9    0.11    0.32
  -2  12   9   -0.25    0.31
   1  12  -9    1.09    0.42
  -1  12   9    0.99    0.33
   0  12   9    0.15    0.27
   0  12  -9    0.00    0.28
  -1  12  -9    0.88    0.34
   1  12   9    0.75    0.32
   2  12   9   -0.08    0.29
  -2  12  -9   -0.15    0.34
   3  12   9    0.38    0.34
  -3  12  -9    0.59    0.37
   4  12   9    0.01    0.35
   5  12   9    1.59    0.55
   5  12   9    0.86    0.47
   3  13  -9   -0.26    0.35
  -3  13   9    0.58    0.40
  -2  13   9   -0.35    0.32
   2  13  -9    0.18    0.43
  -1  13   9   -0.15    0.31
   1  13  -9    0.30    0.35
   0  13  -9    0.00    0.32
   0  13   9   -0.34    0.32
   1  13   9   -0.07    0.32
  -1  13  -9   -0.04    0.35
  -2  13  -9   -0.11    0.34
   2  13   9    0.29    0.37
   3  13   9   -0.14    0.37
  -3  13  -9    0.58    0.37
   1  14  -9    0.00    0.41
   0  14   9    0.40    0.35
   0  14  -9    0.28    0.44
   1  14   9    0.45    0.41
  -1  14  -9   -0.10    0.43
   0   0 -10  188.96    4.52
   0   0 -10  188.59    4.47
   0   0  10  183.07    4.39
  -1   0 -10    6.45    0.31
   1   0  10    6.04    0.31
  -1   0 -10    6.16    0.35
   1   0 -10    5.96    0.31
   1   0 -10    5.61    0.34
  -1   0  10    5.89    0.27
  -2   0 -10   22.93    0.71
   2   0 -10   23.53    0.82
  -2   0 -10   22.65    0.82
   2   0 -10   23.18    0.73
   2   0  10   22.77    0.77
  -2   0  10   23.82    0.69
  -3   0 -10   79.22    2.16
   3   0 -10   77.46    2.00
  -3   0  10   76.39    1.95
   3   0 -10   78.12    2.13
   3   0  10   77.85    2.09
  -4   0 -10    0.19    0.17
   4   0  10    0.08    0.16
  -4   0  10    0.18    0.13
   4   0 -10    0.10    0.14
   4   0  10    0.18    0.18
   4   0 -10    0.20    0.17
   5   0 -10    0.58    0.21
  -5   0  10    0.06    0.14
  -5   0 -10    0.33    0.19
   5   0  10    0.13    0.21
   5   0  10    0.33    0.22
   6   0 -10    3.86    0.42
   6   0  10    3.00    0.42
  -6   0 -10    3.78    0.45
   6   0  10    2.85    0.41
   7   0  10    1.48    0.36
   7   0  10    1.42    0.36
   7   0 -10    1.34    0.33
   8   0 -10    1.92    0.41
   8   0  10    1.79    0.39
   8   0  10    1.54    0.39
   9   0  10   -0.05    0.38
   9   0  10   -0.16    0.37
   9  -1  10    0.56    0.41
   9  -1  10    0.25    0.43
   8   1 -10    1.72    0.40
   8  -1  10    0.74    0.35
   8  -1  10    1.69    0.40
   7  -1  10    0.67    0.30
   7   1 -10    0.44    0.27
   7  -1  10    0.29    0.31
   6  -1  10   11.41    0.65
   6  -1  10   10.39    0.63
   6   1 -10   10.08    0.62
  -6   1  10   10.98    0.56
   5  -1  10   -0.05    0.17
   5   1 -10    0.27    0.20
  -5   1  10    0.28    0.17
  -5  -1 -10    0.62    0.24
   5   1 -10    0.52    0.19
   5  -1  10    0.44    0.21
  -4  -1 -10    5.58    0.40
   4   1 -10    4.88    0.37
   4   1 -10    5.11    0.33
   4  -1  10    5.41    0.40
   4  -1  10    5.59    0.41
   3  -1  10   10.38    0.50
   3   1 -10   10.07    0.45
  -3  -1 -10   10.97    0.53
   3   1 -10   10.62    0.52
   3  -1  10   11.03    0.50
   2   1 -10   37.39    1.15
  -2  -1 -10   36.10    1.14
   2  -1  10   36.31    1.08
   2   1 -10   38.42    1.10
  -1  -1 -10    7.05    0.37
   1   1 -10    7.10    0.36
   1   1 -10    7.17    0.37
  -1  -1 -10    6.70    0.35
   0  -1 -10    6.89    0.36
   0  -1  10    6.44    0.28
   0  -1 -10    5.98    0.32
   0   1 -10    6.25    0.34
   0   1  10    6.63    0.32
   0   1 -10    6.67    0.34
  -1  -1  10    6.94    0.26
   1   1  10    6.88    0.34
   1  -1 -10    6.76    0.31
   1  -1 -10    6.96    0.37
  -1   1 -10    6.15    0.36
  -2   1 -10   36.13    1.16
   2  -1 -10   35.71    1.12
  -2   1 -10   35.56    0.99
   2   1  10   36.97    1.11
   2  -1 -10   38.56    1.02
  -2  -1  10   36.79    0.95
  -3  -1  10   11.26    0.40
  -3   1 -10   10.97    0.38
  -3   1 -10   10.33    0.54
   3  -1 -10   12.02    0.57
   3  -1 -10   10.83    0.42
   3   1  10   11.07    0.53
   4   1  10    5.50    0.41
  -4  -1  10    4.91    0.28
   4  -1 -10    4.70    0.37
  -4   1 -10    5.32    0.40
   5  -1 -10    0.37    0.23
   5   1  10    0.62    0.24
  -5   1 -10    0.58    0.21
  -6   1 -10   10.30    0.63
   6  -1 -10    9.82    0.59
   6   1  10    9.15    0.59
  -7   1 -10    0.50    0.27
   7  -1 -10    0.46    0.28
   7   1  10   -0.28    0.24
   8   1  10    1.34    0.38
   8  -1 -10    1.46    0.40
   9   1  10    0.42    0.35
   9  -2  10    1.56    0.43
   9   2 -10    2.30    0.49
   9  -2  10    1.59    0.42
   8   2 -10   -0.03    0.31
   8  -2  10   -0.26    0.31
   8  -2  10   -0.44    0.31
  -7   2  10    5.86    0.48
   7   2 -10    7.00    0.60
   7  -2  10    7.26    0.63
   7  -2  10    6.21    0.60
   6  -2  10    2.49    0.37
   6   2 -10    2.44    0.39
   6  -2  10    2.97    0.39
  -6   2  10    2.47    0.32
  -5   2  10    2.37    0.30
   5  -2  10    1.80    0.30
   5   2 -10    2.24    0.30
   5  -2  10    1.70    0.29
   4   2 -10   30.34    1.00
  -4   2  10   30.48    0.99
   4  -2  10   29.32    1.02
   4  -2  10   29.28    1.04
  -4  -2 -10   30.01    1.08
   3  -2  10   14.19    0.58
   3  -2  10   14.37    0.60
  -3   2  10   14.20    0.56
  -3  -2 -10   13.53    0.61
   3   2 -10   13.51    0.58
  -2  -2 -10   47.94    1.44
   2  -2  10   50.15    1.37
  -2  -2 -10   51.95    1.39
   2  -2  10   48.61    1.34
  -2   2  10   48.94    1.37
   2   2 -10   50.11    1.43
  -1   2  10   46.04    1.30
   1  -2  10   46.99    1.24
   1   2 -10   47.47    1.36
  -1  -2 -10   46.39    1.33
   1   2 -10   47.34    1.35
  -1  -2 -10   47.97    1.34
   0  -2 -10    3.14    0.25
   0   2  10    3.27    0.25
   0  -2 -10    3.14    0.22
   0   2 -10    3.57    0.27
   0   2 -10    3.44    0.24
   0  -2  10    3.26    0.18
   1  -2 -10   46.49    1.33
  -1   2 -10   45.15    1.34
   1  -2 -10   45.54    1.21
   1   2  10   44.68    1.29
  -1  -2  10   45.81    1.10
  -2   2 -10   46.59    1.43
  -2   2 -10   50.13    1.25
   2  -2 -10   45.82    1.40
   2   2  10   47.82    1.39
   2  -2 -10   48.02    1.23
  -3   2 -10   13.81    0.62
   3  -2 -10   13.58    0.61
   3   2  10   12.97    0.60
  -4   2 -10   29.43    1.09
   4  -2 -10   30.75    1.07
   4   2  10   29.94    1.07
   5   2  10    2.03    0.35
  -5   2 -10    1.98    0.34
   5  -2 -10    1.04    0.27
  -6   2 -10    2.60    0.37
   6   2  10    2.53    0.40
   6  -2 -10    3.02    0.39
   7  -2 -10    6.00    0.58
  -7   2 -10    7.06    0.60
   7   2  10    7.66    0.66
   8   2  10    0.30    0.35
   8  -2 -10    0.48    0.34
   9   2  10    1.64    0.44
   9  -3  10    0.38    0.45
   9  -3  10   -0.47    0.39
   9   3 -10    0.00    0.34
  -8   3  10    1.65    0.40
   8  -3  10    1.00    0.40
   8   3 -10    1.43    0.39
   8  -3  10    1.69    0.42
  -7   3  10    6.15    0.51
   6   3 -10    2.54    0.35
  -6   3  10    1.62    0.31
   5   3 -10   14.69    0.69
  -5   3  10   16.15    0.71
   4   3 -10    0.92    0.22
  -4   3  10    0.56    0.19
   3   3 -10   19.89    0.77
  -3   3  10   20.14    0.74
  -2  -3 -10    1.84    0.24
   2   3 -10    1.71    0.24
  -2   3  10    1.84    0.23
   1   3 -10    3.33    0.29
  -1  -3 -10    2.70    0.25
  -1   3  10    2.56    0.26
   1  -3  10    2.42    0.19
  -1  -3 -10    3.42    0.30
   1  -3  10    2.35    0.20
   0   3  10    0.06    0.11
   0  -3  10    0.05    0.07
   0  -3 -10   -0.06    0.09
   0  -3 -10    0.06    0.11
   0   3 -10   -0.07    0.12
   1  -3 -10    2.55    0.19
   1  -3 -10    2.68    0.28
   1   3  10    2.79    0.27
  -1   3 -10    2.56    0.27
  -1   3 -10    2.60    0.20
  -2   3 -10    1.97    0.25
  -2   3 -10    2.23    0.22
   2   3  10    1.93    0.26
  -2   3 -10    2.18    0.18
   2  -3 -10    2.03    0.25
  -3   3 -10   20.91    0.75
   3   3  10   20.69    0.81
  -3   3 -10   21.22    0.84
   3  -3 -10   21.20    0.82
   4  -3 -10    0.79    0.23
   4   3  10    0.66    0.21
  -4   3 -10    0.72    0.22
  -4   3 -10    0.64    0.21
  -5   3 -10   15.01    0.72
   5  -3 -10   16.59    0.77
  -5   3 -10   17.37    0.79
   5   3  10   15.85    0.77
   6  -3 -10    1.66    0.32
   6   3  10    2.28    0.36
  -6   3 -10    1.85    0.36
  -6   3 -10    1.67    0.35
   7  -3 -10    6.81    0.61
   7   3  10    6.14    0.59
  -7   3 -10    6.04    0.59
  -7   3 -10    7.28    0.64
  -8   3 -10    1.55    0.38
   8   3  10    1.20    0.38
  -8   3 -10    1.79    0.44
   9   3  10    0.00    0.38
   9   4 -10    1.10    0.44
  -9   4  10    1.00    0.46
  -8   4  10    0.32    0.32
   7   4 -10    2.18    0.41
  -7   4  10    1.52    0.34
   6   4 -10    1.33    0.33
  -6   4  10    1.41    0.32
   5   4 -10   11.79    0.64
  -5   4  10   12.07    0.64
  -4   4  10    6.05    0.42
   4   4 -10    6.01    0.42
  -3   4  10   19.45    0.76
   3   4 -10   18.65    0.77
   2   4 -10   16.73    0.70
  -2   4  10   16.59    0.67
  -1   4  10    5.99    0.37
   1   4 -10    5.35    0.36
  -1  -4 -10    5.36    0.35
   0   4  10   23.41    0.82
   0   4 -10   22.97    0.85
   0  -4  10   21.99    0.61
   0  -4 -10   23.25    0.83
   1  -4 -10    6.32    0.39
  -1   4 -10    5.45    0.27
  -1   4 -10    5.41    0.37
   1   4  10    5.68    0.36
  -2   4 -10   15.34    0.51
   2   4  10   15.58    0.65
   2  -4 -10   15.46    0.67
  -2   4 -10   14.03    0.64
  -2   4 -10   14.84    0.56
  -3   4 -10   19.48    0.73
  -3   4 -10   19.94    0.82
   3  -4 -10   20.49    0.81
   3   4  10   18.65    0.79
  -4   4 -10    5.29    0.42
  -4   4 -10    5.06    0.38
   4  -4 -10    5.07    0.41
   4   4  10    5.08    0.42
   5  -4 -10   11.30    0.62
   5   4  10   10.65    0.62
  -5   4 -10   10.92    0.64
  -5   4 -10   10.66    0.59
   6   4  10    1.02    0.33
  -6   4 -10    0.98    0.31
   6  -4 -10    1.26    0.32
  -6   4 -10    0.83    0.29
   7  -4 -10    1.60    0.35
  -7   4 -10    1.53    0.37
   7   4  10    1.53    0.38
  -7   4 -10    1.32    0.36
  -8   4 -10    0.76    0.38
  -8   4 -10    0.56    0.41
   8   4  10    1.43    0.42
   9   4  10    0.24    0.42
  -9   4 -10    1.02    0.44
  -8   5  10    1.43    0.43
   7   5 -10    0.02    0.30
  -7   5  10   -0.20    0.28
   6   5 -10    8.58    0.61
  -6   5  10    9.56    0.63
   5   5 -10    0.27    0.23
  -5   5  10    0.13    0.19
  -4   5  10    7.15    0.48
   4   5 -10    6.54    0.46
   3   5 -10    0.29    0.19
  -3   5  10    0.81    0.23
   2   5 -10    4.02    0.38
  -2   5  10    4.34    0.38
  -1   5  10   11.96    0.57
   1   5 -10   11.97    0.59
   0   5  10    0.07    0.14
   0   5 -10   -0.06    0.12
   0  -5 -10    0.20    0.14
   1   5  10   12.74    0.59
  -1   5 -10   10.20    0.55
   1  -5 -10   11.66    0.57
   2  -5 -10    3.57    0.35
   2   5  10    4.12    0.38
  -2   5 -10    3.94    0.38
  -2   5 -10    3.85    0.28
   3   5  10    0.47    0.21
  -3   5 -10    0.18    0.19
  -3   5 -10    0.55    0.19
   3  -5 -10    0.68    0.22
   4  -5 -10    6.76    0.47
   4   5  10    6.26    0.47
  -4   5 -10    6.56    0.44
  -4   5 -10    6.09    0.46
   5   5  10    0.05    0.22
   5  -5 -10    0.05    0.19
  -5   5 -10   -0.09    0.20
  -5   5 -10    0.16    0.23
   6  -5 -10    7.47    0.56
  -6   5 -10    9.24    0.63
   6   5  10    7.51    0.57
  -6   5 -10    8.59    0.59
  -7   5 -10   -0.40    0.26
   7   5  10    0.52    0.33
   7  -5 -10   -0.07    0.28
  -7   5 -10   -0.36    0.25
   8   5  10    1.93    0.47
  -8   5 -10    1.79    0.45
  -8   5 -10    1.97    0.44
  -8   6  10    1.66    0.44
   8   6 -10    2.06    0.46
   7   6 -10   -0.23    0.30
  -7   6  10    0.06    0.30
  -6   6  10    2.85    0.44
   6   6 -10    1.73    0.36
   5   6 -10    2.94    0.41
  -5   6  10    2.23    0.34
   4   6 -10    5.45    0.46
  -4   6  10    6.04    0.45
  -3   6  10    3.11    0.37
   3   6 -10    2.94    0.38
   2   6 -10    5.58    0.42
  -2   6  10    5.89    0.42
   1   6 -10    4.87    0.39
  -1   6  10    4.98    0.37
   0   6  10    4.74    0.38
   0   6 -10    4.97    0.39
   0  -6 -10    4.68    0.37
  -1   6 -10    4.89    0.40
   1   6  10    4.66    0.37
   1  -6 -10    5.30    0.39
   2  -6 -10    5.23    0.40
  -2   6 -10    5.32    0.33
  -2   6 -10    5.14    0.41
   2   6  10    5.05    0.39
  -3   6 -10    2.98    0.33
  -3   6 -10    2.56    0.34
   3   6  10    2.78    0.36
   3  -6 -10    2.72    0.36
  -4   6 -10    5.58    0.41
   4   6  10    5.24    0.50
   4  -6 -10    5.83    0.45
  -4   6 -10    5.40    0.45
   5  -6 -10    2.22    0.38
  -5   6 -10    2.89    0.40
   5   6  10    2.97    0.40
  -5   6 -10    2.05    0.34
  -6   6 -10    2.01    0.36
   6  -6 -10    2.67    0.41
  -6   6 -10    2.69    0.40
   6   6  10    2.08    0.41
  -7   6 -10    0.21    0.27
   7   6  10   -0.04    0.27
  -7   6 -10    0.24    0.30
  -8   6 -10    1.23    0.43
  -8   6 -10    1.70    0.44
   8   6  10    1.50    0.41
  -8   7  10   -0.29    0.36
   8   7 -10    0.11    0.40
  -7   7  10    2.74    0.50
   7   7 -10    2.09    0.47
  -6   7  10    0.61    0.32
   6   7 -10    0.24    0.29
  -5   7  10    0.42    0.26
   5   7 -10    0.35    0.25
   4   7 -10    4.59    0.51
  -4   7  10    4.56    0.48
   3   7 -10    7.46    0.53
  -3   7  10    7.97    0.55
  -2   7  10   10.26    0.59
   2   7 -10   10.64    0.62
  -1   7  10    7.16    0.48
   1   7 -10    7.76    0.51
   0   7 -10    2.03    0.32
   0   7  10    2.13    0.31
  -1   7 -10    7.76    0.52
   1  -7 -10    6.94    0.47
   1   7  10    7.29    0.50
   2  -7 -10   11.59    0.63
  -2   7 -10   10.68    0.61
   2   7  10   10.46    0.60
   3  -7 -10    7.13    0.52
   3   7  10    8.01    0.53
  -3   7 -10    7.26    0.50
  -3   7 -10    7.72    0.46
   4  -7 -10    5.03    0.49
   4   7  10    5.61    0.53
  -4   7 -10    4.37    0.49
  -4   7 -10    5.57    0.48
   5   7  10    0.57    0.29
  -5   7 -10    0.34    0.26
   5  -7 -10    0.67    0.27
  -5   7 -10    0.33    0.24
   6  -7 -10    0.87    0.34
  -6   7 -10    1.04    0.34
   6   7  10    0.43    0.32
  -6   7 -10    0.41    0.32
  -7   7 -10    3.47    0.48
   7   7  10    2.52    0.48
  -7   7 -10    2.41    0.48
  -8   7 -10    0.42    0.40
   8   7  10   -0.07    0.32
  -7   8  10    0.81    0.42
   7   8 -10    0.76    0.43
  -6   8  10    0.49    0.35
   6   8 -10    1.25    0.40
  -5   8  10    5.58    0.58
   5   8 -10    4.40    0.55
  -4   8  10    1.12    0.32
   4   8 -10    1.28    0.32
   3   8 -10    3.31    0.43
  -3   8  10    3.17    0.42
  -2   8  10    1.22    0.30
   2   8 -10    0.64    0.26
   1   8 -10    6.19    0.48
  -1   8  10    6.32    0.47
   0   8  10    1.70    0.31
   0   8 -10    2.14    0.35
  -1   8 -10    8.15    0.55
   1   8  10    7.27    0.52
   2  -8 -10    0.47    0.23
  -2   8 -10    0.95    0.28
   2   8  10    0.51    0.26
   3  -8 -10    2.62    0.40
   3   8  10    2.84    0.38
  -3   8 -10    2.72    0.40
  -4   8 -10    1.24    0.33
   4   8  10    0.93    0.31
   4  -8 -10    1.01    0.32
  -5   8 -10    4.28    0.48
   5   8  10    3.90    0.49
  -5   8 -10    2.35    0.43
   5  -8 -10    3.69    0.48
   6  -8 -10    0.42    0.33
   6   8  10    0.41    0.31
  -6   8 -10    0.89    0.37
  -6   8 -10    0.82    0.36
   7   8  10    0.90    0.43
  -7   8 -10    0.05    0.36
  -7   8 -10    0.48    0.34
  -7   9  10    0.00    0.42
   7   9 -10   -0.17    0.38
   6   9 -10    0.42    0.36
  -6   9  10    0.21    0.34
  -5   9  10    1.50    0.38
   5   9 -10    1.34    0.38
  -4   9  10    0.88    0.31
   4   9 -10    1.04    0.35
   3   9 -10    2.30    0.42
  -3   9  10    3.23    0.45
   2   9 -10    2.86    0.42
  -2   9  10    3.06    0.43
   1   9 -10    7.04    0.60
  -1   9  10    6.41    0.55
   0   9 -10    5.25    0.51
   0   9  10    5.57    0.53
   1   9  10    7.12    0.52
  -1   9 -10    7.23    0.55
  -2   9 -10    2.81    0.43
   2   9  10    3.22    0.43
  -3   9 -10    3.37    0.44
   3   9  10    2.71    0.40
   4  -9 -10    1.29    0.33
  -4   9 -10    0.96    0.32
   4   9  10    0.52    0.30
   5  -9 -10    1.29    0.34
  -5   9 -10    0.88    0.35
   5   9  10    0.92    0.38
  -6   9 -10    0.37    0.36
   6   9  10    1.05    0.42
  -6   9 -10    0.70    0.38
  -7   9 -10   -0.12    0.36
   7   9  10   -0.44    0.37
   6  10 -10    0.02    0.36
  -6  10  10   -0.22    0.32
  -5  10  10    1.03    0.41
   5  10 -10    0.78    0.41
   4  10 -10    2.76    0.46
  -4  10  10    2.64    0.48
   3  10 -10    0.60    0.32
  -3  10  10   -0.23    0.28
   2  10 -10    3.17    0.48
  -2  10  10    2.87    0.44
  -1  10  10    3.59    0.47
   1  10 -10    3.38    0.45
   0  10 -10    1.80    0.36
   0  10  10    2.01    0.36
  -1  10 -10    4.02    0.47
   1  10  10    2.65    0.44
   2  10  10    3.41    0.46
  -2  10 -10    3.36    0.45
  -3  10 -10    0.06    0.25
   3  10  10    0.57    0.29
  -4  10 -10    2.12    0.43
   4  10  10    3.42    0.49
   5  10  10    0.75    0.33
  -5  10 -10    0.51    0.33
   6  10  10   -0.42    0.28
  -5  11  10    0.05    0.37
   5  11 -10    0.12    0.35
   4  11 -10    0.06    0.34
  -4  11  10    0.92    0.38
   3  11 -10    0.81    0.35
  -3  11  10    0.01    0.30
   2  11 -10    0.16    0.31
  -2  11  10    0.73    0.31
  -1  11  10   -0.05    0.31
   1  11 -10    0.21    0.27
   0  11  10    0.34    0.29
   0  11 -10   -0.31    0.25
   1  11  10    0.53    0.31
  -1  11 -10    0.86    0.31
   2  11  10   -0.05    0.27
  -2  11 -10    0.28    0.33
   3  11  10    0.32    0.29
  -3  11 -10    0.36    0.32
   4  11  10    1.87    0.44
  -4  11 -10    0.78    0.37
  -5  11 -10    0.04    0.38
   5  11  10    0.29    0.37
   4  12 -10   -0.26    0.38
  -4  12  10   -0.13    0.32
   3  12 -10    0.17    0.34
  -3  12  10    0.72    0.38
   2  12 -10    0.67    0.38
  -2  12  10   -0.51    0.33
  -1  12  10    0.21    0.33
   1  12 -10   -0.11    0.35
   0  12  10    0.02    0.31
   0  12 -10   -0.06    0.33
  -1  12 -10    0.19    0.33
   1  12  10    0.51    0.32
  -2  12 -10    0.52    0.34
   2  12  10   -0.20    0.32
  -3  12 -10   -0.02    0.34
   3  12  10    0.32    0.32
   4  12  10    0.36    0.37
  -4  12 -10   -0.06    0.34
   2  13 -10   -0.56    0.43
  -2  13  10   -0.15    0.33
  -1  13  10    0.28    0.39
   1  13 -10   -0.35    0.34
   0  13  10    0.20    0.31
   0  13 -10   -0.27    0.34
   1  13  10    0.52    0.40
  -1  13 -10   -0.24    0.35
  -2  13 -10    0.37    0.37
   2  13  10    0.25    0.35
   3  13  10   -0.43    0.37
  -3  13 -10    0.16    0.39
   0   0 -11    0.01    0.09
   0   0  11    0.15    0.10
   0   0 -11    0.25    0.13
  -1   0  11   34.65    0.93
  -1   0 -11   33.10    0.98
   1   0 -11   33.97    1.04
   1   0 -11   33.10    0.99
   1   0  11   31.22    0.96
  -1   0 -11   32.61    1.04
   2   0 -11    0.39    0.14
   2   0 -11    0.54    0.18
  -2   0 -11    0.45    0.13
  -2   0 -11    0.32    0.15
   2   0  11   -0.03    0.14
  -2   0  11    0.51    0.12
  -3   0 -11    0.35    0.17
   3   0  11    0.42    0.17
   3   0 -11    0.52    0.20
   3   0 -11    0.32    0.15
  -3   0  11    0.37    0.14
  -3   0 -11    0.42    0.13
  -4   0 -11   25.30    0.98
   4   0 -11   25.04    0.97
  -4   0  11   26.23    0.82
   4   0  11   25.28    0.95
   5   0 -11    0.17    0.19
  -5   0 -11   -0.10    0.17
   5   0  11    0.32    0.23
   5   0  11    0.06    0.20
  -6   0 -11   -0.17    0.21
   6   0  11   -0.07    0.22
   6   0  11   -0.06    0.22
   6   0 -11   -0.34    0.20
   7   0 -11    7.36    0.58
   7   0  11    8.90    0.63
   7   0  11    7.27    0.60
   8   0  11    0.23    0.31
   8   0  11   -0.19    0.30
   8   0 -11   -0.28    0.26
   9   0  11   -0.03    0.35
   9   0  11   -0.37    0.32
   9  -1  11    2.76    0.55
   9  -1  11    4.72    0.65
   9   1 -11    3.73    0.59
   8  -1  11    4.33    0.58
   8   1 -11    4.49    0.56
   8  -1  11    4.00    0.56
   7   1 -11    1.63    0.38
   7  -1  11    1.69    0.38
   7  -1  11    1.25    0.36
   6   1 -11    1.68    0.32
   6  -1  11    1.31    0.30
   6  -1  11    1.11    0.29
   5  -1  11    2.35    0.34
   5  -1  11    2.80    0.36
  -5  -1 -11    2.15    0.33
   5   1 -11    2.37    0.36
   4   1 -11    0.43    0.18
   4   1 -11    0.48    0.20
  -4   1  11    0.63    0.18
   4  -1  11    0.37    0.19
  -4  -1 -11    0.38    0.19
   4  -1  11    0.57    0.21
   3   1 -11   17.13    0.64
   3  -1  11   16.32    0.67
   3  -1  11   16.40    0.66
  -3   1  11   17.49    0.62
   3   1 -11   16.89    0.72
  -3  -1 -11   16.97    0.72
  -2  -1 -11    1.94    0.26
  -2   1  11    1.53    0.19
   2   1 -11    1.28    0.22
   2  -1  11    1.64    0.22
   2   1 -11    1.59    0.22
   1  -1  11    4.93    0.28
  -1  -1 -11    5.43    0.32
  -1  -1 -11    5.59    0.34
   1   1 -11    5.75    0.33
   1   1 -11    5.65    0.34
   0   1  11   25.39    0.77
   0  -1  11   23.56    0.70
   0   1 -11   23.02    0.78
   0   1 -11   23.69    0.81
   0  -1 -11   22.58    0.79
   0  -1 -11   23.64    0.77
   1  -1 -11    5.76    0.30
   1  -1 -11    5.99    0.36
  -1  -1  11    5.69    0.25
   1   1  11    5.47    0.32
  -1   1 -11    6.12    0.37
   2  -1 -11    1.58    0.24
   2   1  11    1.52    0.22
  -2  -1  11    1.61    0.15
   2  -1 -11    1.84    0.19
  -2   1 -11    1.95    0.20
  -2   1 -11    2.46    0.28
   3   1  11   15.59    0.67
  -3  -1  11   16.86    0.54
  -3   1 -11   17.22    0.73
  -3   1 -11   16.47    0.54
   3  -1 -11   18.11    0.73
  -4   1 -11    0.75    0.22
   4  -1 -11    0.28    0.20
   4   1  11    0.73    0.23
  -5   1 -11    2.14    0.33
   5   1  11    2.35    0.33
   5  -1 -11    2.41    0.34
   6  -1 -11    1.67    0.33
   6   1  11    2.02    0.38
  -6   1 -11    1.29    0.31
  -7   1 -11    1.52    0.36
   7  -1 -11    1.58    0.36
   7   1  11    1.15    0.34
   8   1  11    3.23    0.49
   8  -1 -11    4.01    0.54
   9   1  11    3.33    0.58
   9   2 -11    0.99    0.46
   9  -2  11    1.07    0.47
   9  -2  11    1.47    0.52
   8  -2  11   -0.23    0.34
   8  -2  11    0.24    0.36
   8   2 -11    0.34    0.34
   7   2 -11   -0.08    0.25
   7  -2  11   -0.67    0.28
   7  -2  11    0.14    0.31
  -6   2  11    6.63    0.46
   6  -2  11    6.75    0.54
   6  -2  11    6.48    0.53
   6   2 -11    5.68    0.47
   5   2 -11    2.43    0.32
  -5   2  11    2.10    0.30
   5  -2  11    1.85    0.33
   5  -2  11    1.71    0.33
   5   2 -11    1.70    0.30
   4   2 -11    5.53    0.41
   4   2 -11    5.19    0.37
   4  -2  11    5.12    0.38
   4  -2  11    4.94    0.38
  -4  -2 -11    5.01    0.41
  -4   2  11    5.00    0.35
   3   2 -11   32.53    1.12
   3   2 -11   33.79    1.08
  -3   2  11   33.58    1.04
  -3  -2 -11   32.76    1.13
   3  -2  11   33.25    1.05
   3  -2  11   34.41    1.08
   2  -2  11    0.82    0.17
   2  -2  11    1.22    0.19
  -2   2  11    1.45    0.20
  -2  -2 -11    1.39    0.20
  -2  -2 -11    1.41    0.22
   2   2 -11    1.55    0.22
   2   2 -11    1.06    0.20
  -1   2  11   14.68    0.56
   1   2 -11   13.95    0.58
  -1  -2 -11   14.16    0.56
   1  -2  11   14.28    0.50
  -1  -2 -11   14.64    0.58
   1   2 -11   14.59    0.60
   0   2 -11    4.83    0.33
   0  -2  11    4.93    0.23
   0   2 -11    4.78    0.30
   0   2  11    4.77    0.30
   0  -2 -11    5.48    0.33
   0  -2 -11    4.63    0.28
   1  -2 -11   13.87    0.58
  -1  -2  11   14.25    0.40
   1   2  11   14.35    0.57
   1  -2 -11   13.38    0.48
  -1   2 -11   12.49    0.57
   2  -2 -11    1.08    0.23
  -2   2 -11    1.68    0.18
   2  -2 -11    1.55    0.16
   2   2  11    1.25    0.22
  -2   2 -11    1.68    0.24
   3   2  11   32.92    1.10
   3  -2 -11   32.72    1.12
  -3   2 -11   33.04    1.14
  -4   2 -11    5.62    0.42
   4  -2 -11    4.96    0.41
   4   2  11    5.37    0.41
  -5   2 -11    1.83    0.33
   5  -2 -11    3.07    0.36
   5   2  11    1.81    0.31
   6  -2 -11    5.77    0.49
  -6   2 -11    6.34    0.57
   6   2  11    6.48    0.59
  -7   2 -11    0.25    0.26
   7   2  11    0.45    0.29
   7  -2 -11   -0.05    0.27
   8  -2 -11    0.49    0.34
   8   2  11    0.57    0.35
   9   2  11    1.56    0.45
   9  -3  11    1.11    0.46
   9   3 -11    1.86    0.46
   9  -3  11    1.84    0.49
   8  -3  11    0.23    0.38
   8   3 -11    0.67    0.36
   8  -3  11    0.23    0.35
   7  -3  11    2.57    0.43
   7  -3  11    2.19    0.43
   7   3 -11    2.51    0.42
  -7   3  11    2.23    0.40
   6   3 -11    2.92    0.38
  -6   3  11    1.83    0.33
  -5   3  11    3.60    0.38
   5   3 -11    2.91    0.36
   4   3 -11    7.16    0.45
  -4   3  11    8.96    0.48
   3  -3  11    4.53    0.34
   3  -3  11    3.73    0.31
   3   3 -11    3.90    0.33
  -3   3  11    4.49    0.33
   2  -3  11    0.46    0.14
  -2   3  11    2.06    0.24
  -2  -3 -11    1.13    0.22
   2   3 -11    1.21    0.22
   2  -3  11    0.40    0.15
  -1   3  11    4.80    0.32
  -1  -3 -11    4.90    0.31
  -1  -3 -11    5.16    0.34
   1   3 -11    5.08    0.35
   1  -3  11    5.30    0.27
   0  -3 -11    5.32    0.35
   0   3  11    4.77    0.33
   0   3 -11    5.30    0.36
   0  -3  11    5.38    0.23
   0  -3 -11    5.55    0.30
  -1   3 -11    4.25    0.27
  -1   3 -11    4.93    0.35
   1  -3 -11    4.27    0.32
   1   3  11    5.09    0.34
   1  -3 -11    4.93    0.26
   2  -3 -11    1.24    0.23
   2   3  11    1.38    0.24
  -2   3 -11    1.61    0.18
  -2   3 -11    1.52    0.24
   3  -3 -11    4.32    0.36
  -3   3 -11    4.51    0.41
   3   3  11    4.70    0.38
  -4   3 -11    7.48    0.50
   4   3  11    7.84    0.49
   4  -3 -11    7.97    0.50
  -4   3 -11    7.57    0.46
   5   3  11    2.71    0.36
   5  -3 -11    2.66    0.36
  -5   3 -11    3.06    0.40
  -5   3 -11    3.01    0.37
  -6   3 -11    2.18    0.36
  -6   3 -11    2.57    0.40
   6   3  11    2.61    0.41
   6  -3 -11    2.60    0.40
   7  -3 -11    3.50    0.46
  -7   3 -11    2.15    0.40
   7   3  11    2.49    0.44
   8   3  11    0.12    0.38
  -8   3 -11    0.50    0.36
   8  -3 -11    0.03    0.36
   9   3  11    1.16    0.43
   9   4 -11    0.59    0.41
  -8   4  11    1.46    0.39
  -7   4  11    0.84    0.34
   6   4 -11    0.39    0.25
  -6   4  11    0.81    0.28
   5   4 -11    9.37    0.57
  -5   4  11   10.89    0.59
   4   4 -11    9.54    0.54
  -4   4  11    9.05    0.53
   3   4 -11   14.78    0.68
  -3   4  11   14.39    0.65
   2   4 -11   16.88    0.73
  -2   4  11   18.57    0.72
  -1   4  11    6.05    0.38
   1  -4  11    6.29    0.31
   1  -4  11    5.93    0.29
  -1  -4 -11    6.40    0.41
   1   4 -11    6.75    0.43
   0   4 -11    2.25    0.28
   0   4  11    3.08    0.32
   0  -4 -11    2.10    0.27
   1   4  11    6.35    0.40
   1  -4 -11    6.25    0.42
  -1   4 -11    6.35    0.42
   2  -4 -11   16.65    0.72
  -2   4 -11   17.15    0.57
  -2   4 -11   16.63    0.61
  -2   4 -11   16.83    0.72
   2   4  11   16.53    0.71
  -3   4 -11   14.34    0.69
  -3   4 -11   14.17    0.60
   3  -4 -11   13.05    0.64
   3   4  11   13.07    0.64
   4   4  11    8.59    0.55
  -4   4 -11    8.69    0.50
  -4   4 -11    8.67    0.56
   4  -4 -11    8.28    0.53
   5  -4 -11    9.64    0.60
  -5   4 -11    8.49    0.54
   5   4  11    8.97    0.58
  -5   4 -11    9.85    0.61
   6   4  11    0.25    0.27
   6  -4 -11    0.11    0.27
  -6   4 -11    0.30    0.27
  -6   4 -11    0.62    0.26
  -7   4 -11    1.30    0.36
   7   4  11    0.98    0.37
   7  -4 -11    1.05    0.35
  -7   4 -11    1.03    0.36
  -8   4 -11    1.80    0.44
  -8   4 -11    1.79    0.44
   8   4  11    2.26    0.46
  -8   5  11    0.05    0.34
   7   5 -11    1.81    0.41
  -6   5  11    1.85    0.34
   6   5 -11    1.92    0.36
   5   5 -11    2.29    0.38
  -5   5  11    2.98    0.39
  -4   5  11    1.68    0.31
   4   5 -11    0.92    0.28
  -3   5  11    9.25    0.54
   3   5 -11    9.61    0.56
   2   5 -11    6.71    0.45
  -2   5  11    6.95    0.44
   1   5 -11   15.38    0.71
  -1   5  11   17.30    0.71
   0   5 -11    5.56    0.40
   0   5  11    4.50    0.36
   0  -5 -11    5.07    0.37
   1   5  11   16.18    0.69
   1  -5 -11   14.74    0.67
  -1   5 -11   14.69    0.69
  -2   5 -11    7.03    0.38
   2  -5 -11    7.49    0.47
  -2   5 -11    6.83    0.46
   2   5  11    7.23    0.47
   3  -5 -11    9.93    0.57
   3   5  11    9.69    0.55
  -3   5 -11    9.64    0.57
  -3   5 -11    9.64    0.49
   4  -5 -11    0.98    0.28
  -4   5 -11    1.42    0.32
   4   5  11    1.49    0.31
  -4   5 -11    1.42    0.27
   5   5  11    3.29    0.43
   5  -5 -11    3.07    0.41
  -5   5 -11    3.09    0.40
  -5   5 -11    3.82    0.46
   6   5  11    1.39    0.36
  -6   5 -11    1.79    0.35
  -6   5 -11    1.36    0.39
   6  -5 -11    1.67    0.38
  -7   5 -11    1.47    0.35
   7  -5 -11    0.99    0.39
  -7   5 -11    1.29    0.38
   7   5  11    1.10    0.37
   8   5  11    0.20    0.35
  -8   5 -11    0.89    0.34
  -8   5 -11    0.27    0.32
  -8   6  11   -0.41    0.33
   7   6 -11    0.38    0.35
  -7   6  11   -0.01    0.29
   6   6 -11    2.93    0.46
  -6   6  11    2.63    0.44
   5   6 -11   -0.13    0.24
  -5   6  11   -0.30    0.23
  -4   6  11    5.04    0.49
   4   6 -11    4.74    0.49
   3   6 -11    2.78    0.37
  -3   6  11    2.64    0.36
  -2   6  11   10.92    0.59
   2   6 -11   11.05    0.61
  -1   6  11    0.14    0.15
   1   6 -11   -0.17    0.16
   0   6  11   31.94    1.11
   0  -6 -11   31.55    1.12
   0   6 -11   29.82    1.12
   1   6  11    0.05    0.17
  -1   6 -11    0.09    0.20
   1  -6 -11    0.19    0.17
   2   6  11   10.70    0.60
  -2   6 -11   10.76    0.60
   2  -6 -11   10.96    0.60
  -3   6 -11    2.36    0.35
   3  -6 -11    2.37    0.33
  -3   6 -11    2.53    0.31
   3   6  11    2.22    0.33
   4  -6 -11    4.52    0.45
   4   6  11    4.82    0.47
  -4   6 -11    5.02    0.44
  -4   6 -11    5.62    0.53
  -5   6 -11   -0.01    0.25
   5   6  11   -0.05    0.23
   5  -6 -11    0.03    0.22
  -5   6 -11    0.16    0.23
  -6   6 -11    2.84    0.43
   6  -6 -11    3.23    0.45
   6   6  11    2.03    0.39
  -6   6 -11    2.58    0.43
   7   6  11    0.23    0.34
   7  -6 -11    0.38    0.36
  -7   6 -11    0.23    0.29
  -7   6 -11    0.42    0.34
  -8   6 -11    0.07    0.37
  -8   6 -11   -0.04    0.33
   8   6  11   -0.33    0.37
  -8   7  11    0.63    0.43
   8   7 -11    1.14    0.45
  -7   7  11    0.68    0.38
   7   7 -11    0.22    0.30
  -6   7  11    0.41    0.34
   6   7 -11    0.80    0.35
   5   7 -11    1.97    0.37
  -5   7  11    2.53    0.44
  -4   7  11    5.49    0.54
   4   7 -11    5.80    0.56
  -3   7  11    4.14    0.45
   3   7 -11    3.46    0.43
  -2   7  11    7.40    0.52
   2   7 -11    9.04    0.58
  -1   7  11   15.64    0.75
   1   7 -11   17.30    0.80
   0   7  11   19.29    0.83
   0   7 -11   17.32    0.82
   1   7  11   16.67    0.79
   1  -7 -11   17.75    0.80
  -1   7 -11   17.38    0.82
   2  -7 -11    8.35    0.55
   2   7  11    7.85    0.53
  -2   7 -11    8.16    0.55
   3   7  11    3.48    0.40
   3  -7 -11    3.83    0.44
  -3   7 -11    3.43    0.40
   4   7  11    4.90    0.52
  -4   7 -11    4.87    0.51
   4  -7 -11    4.80    0.49
  -4   7 -11    5.19    0.47
   5   7  11    1.80    0.38
   5  -7 -11    1.22    0.31
  -5   7 -11    2.16    0.41
  -5   7 -11    1.71    0.36
   6  -7 -11    0.70    0.35
  -6   7 -11    1.20    0.34
   6   7  11    0.67    0.36
  -6   7 -11    0.67    0.31
  -7   7 -11    0.47    0.35
  -7   7 -11    0.20    0.34
   7   7  11   -0.06    0.35
  -8   7 -11    1.17    0.47
  -8   7 -11    0.92    0.44
   7   8 -11   -0.05    0.37
  -7   8  11    0.26    0.39
   6   8 -11   -0.21    0.31
  -6   8  11   -0.09    0.31
  -5   8  11    0.79    0.35
   5   8 -11    0.83    0.34
   4   8 -11    2.26    0.42
  -4   8  11    3.09    0.44
  -3   8  11    1.70    0.36
   3   8 -11    1.64    0.33
   2   8 -11    3.23    0.44
  -2   8  11    3.92    0.45
  -1   8  11    0.90    0.25
   1   8 -11    0.89    0.30
   0   8  11    2.38    0.37
   0   8 -11    2.48    0.37
  -1   8 -11    1.23    0.30
   1   8  11    0.95    0.27
   2  -8 -11    2.85    0.39
   2   8  11    3.09    0.41
  -2   8 -11    3.13    0.40
   3  -8 -11    1.53    0.32
   3   8  11    1.75    0.36
  -3   8 -11    1.84    0.35
   4   8  11    2.06    0.40
   4  -8 -11    1.80    0.38
  -4   8 -11    2.45    0.38
  -5   8 -11    0.58    0.34
   5   8  11    0.57    0.34
   5  -8 -11    0.44    0.32
  -6   8 -11   -0.23    0.31
   6  -8 -11   -0.26    0.32
   6   8  11   -0.19    0.30
  -6   8 -11   -0.12    0.32
  -7   8 -11    0.32    0.37
   7   8  11    0.02    0.36
  -7   8 -11    0.13    0.36
  -7   9  11    1.19    0.49
   7   9 -11    0.74    0.43
  -6   9  11    0.14    0.36
   6   9 -11    0.57    0.37
  -5   9  11    1.78    0.45
   5   9 -11    2.29    0.47
   4   9 -11    4.78    0.55
  -4   9  11    5.58    0.56
  -3   9  11    0.73    0.30
   3   9 -11    1.01    0.36
   2   9 -11    9.10    0.64
  -2   9  11    9.62    0.63
   1   9 -11    1.29    0.32
  -1   9  11    1.99    0.33
   0   9  11    6.87    0.53
   0   9 -11    7.43    0.57
  -1   9 -11    2.21    0.37
   1   9  11    1.94    0.35
  -2   9 -11    8.51    0.60
   2   9  11    8.80    0.62
  -3   9 -11    0.71    0.34
   3   9  11    1.16    0.34
   4   9  11    5.19    0.56
   4  -9 -11    5.80    0.60
  -4   9 -11    3.73    0.52
   5  -9 -11    2.65    0.44
   5   9  11    2.59    0.47
  -5   9 -11    2.31    0.46
  -6   9 -11    0.32    0.36
   6   9  11    1.10    0.41
   6  -9 -11    0.67    0.41
   7   9  11    1.07    0.43
  -6  10  11    0.76    0.40
   6  10 -11    0.73    0.41
  -5  10  11    2.50    0.50
   5  10 -11    1.83    0.47
  -4  10  11    0.58    0.34
   4  10 -11    0.15    0.32
  -3  10  11    4.01    0.54
   3  10 -11    4.08    0.52
   2  10 -11    0.93    0.34
  -2  10  11    0.69    0.34
  -1  10  11    0.77    0.32
   1  10 -11    0.98    0.31
   0  10  11    1.78    0.34
   0  10 -11    1.52    0.36
   1  10  11    0.99    0.30
  -1  10 -11    0.62    0.32
   2  10  11    1.01    0.32
  -2  10 -11    0.39    0.31
   3  10  11    3.49    0.50
  -3  10 -11    3.44    0.47
  -4  10 -11    0.56    0.35
   4  10  11    0.62    0.31
  -5  10 -11    1.61    0.38
   5  10  11    1.79    0.44
   6  10  11    0.56    0.38
  -6  10 -11    0.18    0.39
   5  11 -11    0.44    0.41
  -5  11  11    0.29    0.43
  -4  11  11    0.36    0.35
   4  11 -11    0.61    0.41
   3  11 -11    1.11    0.38
  -3  11  11    1.09    0.34
   2  11 -11   -0.15    0.30
  -2  11  11   -0.06    0.31
  -1  11  11    1.19    0.34
   1  11 -11    0.81    0.36
   0  11 -11   -0.03    0.31
   0  11  11    0.21    0.31
   1  11  11    1.05    0.33
  -1  11 -11    0.74    0.32
  -2  11 -11    0.00    0.27
   2  11  11   -0.16    0.30
  -3  11 -11    0.56    0.32
   3  11  11    0.72    0.36
   4  11  11    0.92    0.41
  -4  11 -11    0.60    0.38
  -5  11 -11    1.66    0.48
   5  11  11    1.52    0.45
   3  12 -11    0.44    0.39
  -3  12  11   -0.50    0.29
   2  12 -11    0.40    0.38
  -2  12  11    0.13    0.35
  -1  12  11   -0.48    0.29
   1  12 -11   -0.27    0.35
   0  12  11   -0.23    0.30
   0  12 -11    0.21    0.30
  -1  12 -11    0.68    0.42
   1  12  11    0.26    0.33
  -2  12 -11    0.77    0.36
   2  12  11    0.43    0.38
   3  12  11   -0.03    0.29
  -3  12 -11   -0.16    0.35
  -4  12 -11    0.70    0.41
   4  12  11    0.47    0.40
   2  13 -11    0.08    0.43
  -2  13  11    0.54    0.40
  -1  13  11   -0.46    0.33
   1  13 -11    0.72    0.45
   0  13  11   -0.09    0.31
   0  13 -11   -0.47    0.32
  -1  13 -11   -0.13    0.34
   1  13  11   -0.10    0.38
  -2  13 -11    0.34    0.34
   2  13  11    0.52    0.38
   0   0 -12  137.08    3.47
   0   0  12  138.81    3.34
   0   0 -12  139.73    3.44
   1   0 -12    3.14    0.27
  -1   0  12    3.29    0.22
  -1   0 -12    3.39    0.29
   1   0 -12    3.60    0.32
   1   0  12    2.18    0.23
  -1   0 -12    3.38    0.31
   2   0 -12    1.12    0.23
   2   0 -12    1.14    0.19
   2   0  12    1.10    0.20
  -2   0 -12    1.21    0.21
  -2   0 -12    1.05    0.18
  -2   0  12    1.02    0.16
  -3   0 -12   39.35    1.11
  -3   0 -12   35.89    1.26
   3   0 -12   40.97    1.16
   3   0  12   39.24    1.24
   3   0 -12   40.37    1.31
  -3   0  12   39.66    1.10
  -4   0 -12    0.01    0.19
   4   0  12   -0.14    0.17
   4   0 -12    0.15    0.17
   5   0 -12   34.83    1.29
  -5   0 -12   36.77    1.33
   5   0  12   35.76    1.28
   6   0 -12    0.09    0.22
  -6   0 -12   -0.01    0.23
   6   0  12    0.53    0.28
   7   0 -12    6.60    0.60
   7   0  12    5.39    0.59
   8   0 -12    0.02    0.34
   8   0  12    0.61    0.31
   9   0 -12   -0.36    0.42
   9   0  12    0.34    0.41
   9  -1  12    1.35    0.51
   9   1 -12    1.63    0.45
   9  -1  12    1.38    0.50
   8  -1  12   -0.13    0.30
   8   1 -12    0.15    0.30
   8  -1  12    0.77    0.36
   7  -1  12    0.86    0.35
   7  -1  12    0.82    0.35
   7   1 -12    1.39    0.36
   6   1 -12    0.44    0.29
   6  -1  12    0.19    0.25
   6  -1  12    0.36    0.26
  -5  -1 -12    1.70    0.32
   5  -1  12    1.42    0.31
   5  -1  12    1.75    0.32
   5   1 -12    2.16    0.36
  -4   1  12    1.65    0.24
  -4  -1 -12    1.29    0.28
   4   1 -12    2.31    0.34
   4  -1  12    1.64    0.30
   4  -1  12    1.34    0.27
   4   1 -12    1.74    0.26
  -3  -1 -12    1.95    0.29
   3   1 -12    2.16    0.26
   3  -1  12    2.23    0.28
  -3   1  12    2.15    0.25
   3   1 -12    1.87    0.29
   2   1 -12   20.79    0.74
  -2   1  12   20.48    0.69
  -2  -1 -12   19.86    0.78
   2  -1  12   20.46    0.72
   2   1 -12   20.80    0.79
   1  -1  12   25.34    0.78
   1   1 -12   24.44    0.84
   1   1 -12   25.52    0.87
  -1   1  12   21.07    0.75
  -1  -1 -12   24.91    0.83
  -1  -1 -12   25.80    0.86
   0  -1  12   19.12    0.58
   0  -1 -12   18.20    0.68
   0   1 -12   16.57    0.65
   0   1 -12   16.16    0.65
   0  -1 -12   17.27    0.64
  -1   1 -12   24.19    0.87
   1   1  12   23.64    0.81
  -1  -1  12   25.79    0.71
   1  -1 -12   25.01    0.80
   1  -1 -12   24.90    0.88
   2  -1 -12   21.16    0.69
  -2   1 -12   20.65    0.68
   2  -1 -12   21.41    0.81
  -2  -1  12   21.16    0.62
  -2   1 -12   21.15    0.81
   2   1  12   19.89    0.75
   3   1  12    2.37    0.30
   3  -1 -12    1.93    0.28
  -3   1 -12    2.31    0.30
  -4   1 -12    1.65    0.30
   4   1  12    1.02    0.26
   4  -1 -12    1.41    0.27
   5   1  12    1.56    0.32
   5  -1 -12    1.70    0.31
  -5   1 -12    1.46    0.31
  -6   1 -12    0.39    0.24
   6   1  12    0.34    0.28
   6  -1 -12    0.99    0.32
   7   1  12    1.63    0.34
  -7   1 -12    0.81    0.34
   7  -1 -12    0.93    0.36
   8  -1 -12    0.11    0.33
   8   1  12    0.54    0.33
   9   2 -12    0.69    0.43
   8  -2  12    1.31    0.40
   8   2 -12    0.98    0.39
   8  -2  12    0.45    0.34
   7  -2  12    0.92    0.35
   7  -2  12    1.27    0.34
   7   2 -12    1.35    0.33
   6  -2  12   18.98    0.90
   6   2 -12   19.19    0.90
   6  -2  12   17.20    0.88
   5  -2  12    2.96    0.39
   5  -2  12    4.67    0.47
  -5   2  12    5.04    0.43
   5   2 -12    4.61    0.46
   5   2 -12    4.19    0.40
   4  -2  12   31.11    1.07
   4   2 -12   29.72    1.12
  -4  -2 -12   31.74    1.16
   4  -2  12   30.86    1.08
   4   2 -12   31.96    1.06
  -4   2  12   30.11    1.01
   3  -2  12    5.05    0.36
   3  -2  12    4.52    0.34
  -3  -2 -12    4.12    0.38
  -3   2  12    3.72    0.32
   3   2 -12    4.47    0.34
   3   2 -12    4.44    0.40
  -2  -2 -12    4.58    0.35
   2   2 -12    4.40    0.33
   2   2 -12    4.47    0.34
  -2  -2 -12    4.49    0.32
  -2   2  12    4.28    0.31
  -1  -2 -12    8.74    0.44
  -1   2  12    8.03    0.40
   1  -2  12    8.00    0.36
   1   2 -12    8.12    0.44
  -1  -2 -12    8.50    0.43
   1   2 -12    7.76    0.43
   0  -2 -12    1.85    0.24
   0   2  12    2.57    0.25
   0   2 -12    2.45    0.28
   0   2 -12    2.10    0.24
   0  -2 -12    2.53    0.25
   0  -2  12    2.83    0.19
   1   2  12    8.22    0.43
  -1   2 -12    8.26    0.45
   1  -2 -12    8.13    0.45
   1  -2 -12    7.65    0.36
   2   2  12    4.59    0.34
  -2   2 -12    4.59    0.28
   2  -2 -12    4.40    0.35
  -2   2 -12    4.00    0.33
   3  -2 -12    4.93    0.42
  -3   2 -12    4.75    0.38
   3   2  12    4.70    0.41
   4  -2 -12   31.75    1.15
  -4   2 -12   31.52    1.17
   4   2  12   30.99    1.13
   5   2  12    4.41    0.47
  -5   2 -12    4.74    0.47
   5  -2 -12    4.93    0.47
   6   2  12   17.90    0.89
   6  -2 -12   17.26    0.86
  -6   2 -12   19.51    0.93
   7   2  12    0.77    0.34
  -7   2 -12    0.69    0.33
   7  -2 -12    0.93    0.34
   8  -2 -12    0.91    0.40
   8   2  12    1.01    0.37
  -8   2 -12    1.37    0.41
   8  -3  12    2.03    0.47
   8   3 -12    1.82    0.44
   8  -3  12    1.36    0.44
   7  -3  12    1.08    0.36
   7   3 -12    0.48    0.33
   7  -3  12    1.29    0.37
   6  -3  12    6.13    0.59
   6  -3  12    6.11    0.61
  -6   3  12    6.12    0.48
   6   3 -12    5.63    0.54
  -5   3  12    5.23    0.47
   5  -3  12    5.58    0.52
   5  -3  12    5.46    0.50
   5   3 -12    4.26    0.43
   4   3 -12    0.74    0.24
   4  -3  12    1.10    0.25
   4  -3  12    1.37    0.27
  -4   3  12    1.60    0.26
   3  -3  12    1.58    0.26
  -3  -3 -12    1.84    0.30
   3  -3  12    1.80    0.27
   3   3 -12    1.70    0.27
  -3   3  12    2.04    0.27
  -2  -3 -12    0.07    0.15
  -2  -3 -12    0.12    0.16
   2  -3  12    0.22    0.14
   2  -3  12    0.11    0.14
   2   3 -12    0.07    0.16
  -2   3  12    0.24    0.16
  -1  -3 -12    2.09    0.26
  -1  -3 -12    2.04    0.25
   1  -3  12    2.12    0.20
   1   3 -12    1.80    0.28
  -1   3  12    2.53    0.28
   0   3 -12    8.65    0.47
   0   3 -12    8.86    0.43
   0   3  12    7.40    0.42
   0  -3 -12    7.49    0.45
   0  -3 -12    8.55    0.40
   1  -3 -12    2.14    0.27
  -1   3 -12    1.18    0.19
   1  -3 -12    2.19    0.21
  -1   3 -12    2.09    0.28
   1   3  12    2.21    0.27
  -2   3 -12    0.14    0.13
   2  -3 -12    0.14    0.17
  -2   3 -12    0.05    0.16
   2   3  12    0.18    0.15
   3  -3 -12    1.94    0.30
   3   3  12    1.33    0.27
  -3   3 -12    1.43    0.28
   4   3  12    1.51    0.28
   4  -3 -12    1.36    0.28
  -4   3 -12    0.76    0.24
   5   3  12    4.88    0.48
   5  -3 -12    4.74    0.47
  -5   3 -12    4.32    0.46
  -6   3 -12    6.76    0.60
   6   3  12    6.12    0.58
   6  -3 -12    6.29    0.58
   7   3  12    0.93    0.37
  -7   3 -12    1.17    0.34
   7  -3 -12    0.56    0.35
   8  -3 -12    1.91    0.46
   8   3  12    1.08    0.44
  -8   3 -12    2.15    0.43
   8  -4  12    0.21    0.39
   8  -4  12    0.74    0.44
   8   4 -12    0.37    0.32
   7  -4  12    0.52    0.39
   7  -4  12    0.50    0.37
  -7   4  12    0.60    0.32
   6   4 -12    3.12    0.44
  -6   4  12    2.66    0.42
  -5   4  12    2.77    0.36
   5   4 -12    1.94    0.34
   4   4 -12    3.81    0.42
  -4   4  12    4.26    0.40
   3  -4  12   14.97    0.63
   3   4 -12   15.61    0.72
  -3   4  12   15.40    0.68
   3  -4  12   14.99    0.66
   2  -4  12   11.54    0.50
   2  -4  12   10.68    0.48
  -2   4  12   10.58    0.53
   2   4 -12   10.76    0.56
   1   4 -12    4.15    0.38
  -1   4  12    3.97    0.35
  -1  -4 -12    3.59    0.36
   0   4  12    8.81    0.48
   0   4 -12    8.39    0.48
   0  -4 -12    8.54    0.49
  -1   4 -12    3.68    0.37
  -1   4 -12    3.24    0.26
   1   4  12    3.51    0.35
   1  -4 -12    3.76    0.36
   2  -4 -12   11.12    0.59
   2   4  12   10.61    0.56
  -2   4 -12   10.76    0.58
  -3   4 -12   13.60    0.69
   3  -4 -12   13.84    0.68
   3   4  12   14.63    0.68
  -3   4 -12   13.57    0.60
  -4   4 -12    3.79    0.43
   4   4  12    4.72    0.46
   4  -4 -12    3.29    0.40
  -4   4 -12    4.11    0.40
  -5   4 -12    1.68    0.32
   5   4  12    1.91    0.37
  -5   4 -12    1.46    0.35
   5  -4 -12    2.01    0.36
  -6   4 -12    1.91    0.36
   6  -4 -12    3.17    0.45
   6   4  12    2.91    0.44
  -6   4 -12    3.89    0.45
   7   4  12    0.05    0.28
   7  -4 -12    0.54    0.34
  -7   4 -12    0.30    0.32
  -7   4 -12    0.66    0.34
   8   4  12    0.00    0.37
  -8   4 -12    0.14    0.36
  -8   5  12    2.03    0.47
  -7   5  12    1.48    0.39
   6   5 -12    1.27    0.35
  -6   5  12    1.70    0.36
   5   5 -12   -0.19    0.20
  -5   5  12   -0.06    0.23
   4   5 -12    7.99    0.53
  -4   5  12    7.50    0.52
   3   5 -12    2.03    0.34
  -3   5  12    2.53    0.34
  -2   5  12    3.94    0.40
   2   5 -12    3.88    0.42
  -1  -5 -12   12.44    0.61
   1   5 -12   12.95    0.64
  -1   5  12   12.04    0.60
   0   5 -12   17.20    0.76
   0   5  12   16.44    0.72
   0  -5 -12   16.27    0.72
   1  -5 -12   13.02    0.64
   1   5  12   12.17    0.61
  -1   5 -12   12.48    0.64
  -2   5 -12    3.55    0.39
   2  -5 -12    4.15    0.42
   2   5  12    3.76    0.38
  -3   5 -12    3.29    0.33
   3  -5 -12    2.46    0.37
  -3   5 -12    2.33    0.36
   3   5  12    2.29    0.33
   4  -5 -12    7.53    0.53
  -4   5 -12    7.39    0.53
   4   5  12    7.52    0.52
  -4   5 -12    7.00    0.48
  -5   5 -12   -0.26    0.20
  -5   5 -12   -0.18    0.19
   5   5  12    0.18    0.23
   5  -5 -12    0.08    0.23
  -6   5 -12    1.60    0.38
   6  -5 -12    1.51    0.37
   6   5  12    1.04    0.31
  -6   5 -12    1.39    0.35
   7   5  12    1.20    0.38
   7  -5 -12    0.59    0.38
  -7   5 -12    0.34    0.32
  -7   5 -12    0.68    0.34
   8   5  12    2.28    0.50
  -8   5 -12    1.71    0.49
  -8   5 -12    2.19    0.45
  -8   6  12    0.15    0.38
   7   6 -12    0.97    0.38
  -7   6  12    1.29    0.41
  -6   6  12    0.77    0.33
   6   6 -12    1.39    0.35
  -5   6  12    5.09    0.53
   5   6 -12    4.43    0.49
   4   6 -12    0.23    0.23
  -4   6  12    0.15    0.23
  -3   6  12    3.64    0.41
   3   6 -12    3.56    0.43
  -2   6  12    6.86    0.48
   2   6 -12    6.03    0.47
  -1   6  12   11.68    0.61
   1   6 -12   12.52    0.66
   0   6  12   10.70    0.58
   0  -6 -12   10.76    0.59
   0   6 -12   10.04    0.60
   1   6  12   12.72    0.65
  -1   6 -12   12.20    0.67
   1  -6 -12   12.93    0.66
   2   6  12    5.99    0.45
  -2   6 -12    6.47    0.47
   2  -6 -12    6.07    0.46
   3   6  12    3.18    0.39
  -3   6 -12    3.33    0.41
   3  -6 -12    3.85    0.44
   4   6  12    0.30    0.24
   4  -6 -12   -0.18    0.20
  -4   6 -12    0.44    0.24
  -4   6 -12    0.08    0.21
   5   6  12    5.60    0.56
  -5   6 -12    5.18    0.50
  -5   6 -12    5.06    0.55
   5  -6 -12    5.59    0.56
   6  -6 -12    0.40    0.32
  -6   6 -12    0.20    0.32
  -6   6 -12    0.55    0.33
   6   6  12    0.61    0.30
   7   6  12    1.13    0.42
   7  -6 -12    1.72    0.46
  -7   6 -12    1.48    0.42
  -7   6 -12    1.56    0.38
   8   6  12   -0.13    0.41
  -8   6 -12    1.02    0.46
  -8   6 -12    0.58    0.37
   7   7 -12    1.46    0.45
  -7   7  12    2.55    0.51
   6   7 -12    1.79    0.42
  -6   7  12    2.67    0.47
   5   7 -12    4.13    0.49
  -5   7  12    3.88    0.49
   4   7 -12    0.51    0.31
  -4   7  12    0.88    0.32
  -3   7  12    0.51    0.25
   3   7 -12    0.24    0.26
  -2   7  12    4.05    0.43
   2   7 -12    4.41    0.48
  -1   7  12   12.42    0.66
   1   7 -12   12.18    0.69
   0   7 -12   11.16    0.66
   0   7  12   11.97    0.66
  -1   7 -12   12.04    0.67
   1   7  12   11.36    0.64
   1  -7 -12   11.52    0.66
   2   7  12    4.24    0.45
   2  -7 -12    4.51    0.45
  -2   7 -12    3.61    0.41
   3   7  12    0.54    0.25
  -3   7 -12    0.32    0.23
   3  -7 -12    0.15    0.23
   4  -7 -12    0.87    0.29
   4   7  12    0.82    0.29
  -4   7 -12    0.91    0.29
   5   7  12    2.65    0.44
  -5   7 -12    3.81    0.49
   5  -7 -12    4.02    0.50
  -6   7 -12    2.00    0.46
   6  -7 -12    2.02    0.40
  -6   7 -12    1.49    0.38
   6   7  12    1.76    0.42
   7   7  12    2.24    0.49
  -7   7 -12    2.64    0.53
  -7   7 -12    3.69    0.53
   7   8 -12    0.06    0.35
  -7   8  12   -0.10    0.41
  -6   8  12    1.06    0.36
   6   8 -12    1.83    0.46
   5   8 -12    3.67    0.51
  -5   8  12    2.75    0.47
  -4   8  12    2.43    0.43
   4   8 -12    2.56    0.45
  -3   8  12    0.36    0.23
   3   8 -12    0.62    0.28
   2   8 -12    7.13    0.55
  -2   8  12    7.77    0.57
  -1   8  12    2.90    0.39
   1   8 -12    3.32    0.46
   0   8  12    9.13    0.59
   0   8 -12    7.87    0.57
   1   8  12    3.03    0.41
  -1   8 -12    2.60    0.40
   2   8  12    7.07    0.53
   2  -8 -12    6.95    0.53
  -2   8 -12    7.61    0.56
   3  -8 -12    0.59    0.28
   3   8  12    0.20    0.29
  -3   8 -12    0.52    0.27
  -4   8 -12    1.88    0.37
   4  -8 -12    2.69    0.44
   4   8  12    1.91    0.39
  -5   8 -12    3.33    0.51
   5   8  12    2.44    0.44
   5  -8 -12    3.16    0.48
   6   8  12    1.55    0.42
  -6   8 -12    1.01    0.40
   6  -8 -12    1.66    0.41
  -7   8 -12    0.50    0.38
   7   8  12    0.20    0.35
  -6   9  12    0.62    0.37
   6   9 -12    0.52    0.41
   5   9 -12    0.13    0.33
  -5   9  12   -0.19    0.34
   4   9 -12    0.28    0.31
  -4   9  12    0.00    0.31
   3   9 -12    0.02    0.28
  -3   9  12    0.17    0.25
   2   9 -12    3.96    0.50
  -2   9  12    4.19    0.51
  -1   9  12   -0.09    0.21
   1   9 -12    0.01    0.28
   0   9 -12    1.73    0.36
   0   9  12    3.10    0.45
   1   9  12    0.17    0.26
  -1   9 -12   -0.25    0.23
   2   9  12    3.93    0.48
  -2   9 -12    4.26    0.53
  -3   9 -12    0.04    0.24
   3   9  12    0.28    0.27
   3  -9 -12    0.32    0.30
  -4   9 -12    0.17    0.29
   4  -9 -12    0.18    0.26
   4   9  12    0.78    0.35
  -5   9 -12    0.98    0.39
   5   9  12    0.07    0.31
   5  -9 -12   -0.14    0.32
  -6   9 -12    0.85    0.43
   6   9  12    0.22    0.38
   6  -9 -12    0.27    0.38
   6  10 -12    0.07    0.38
  -5  10  12   -0.25    0.35
   5  10 -12   -0.14    0.33
   4  10 -12    0.40    0.34
  -4  10  12    0.55    0.36
  -3  10  12    0.08    0.27
   3  10 -12    0.05    0.28
   2  10 -12    0.64    0.31
  -2  10  12    0.74    0.35
  -1  10  12   -0.01    0.28
   1  10 -12    0.17    0.29
   0  10 -12   -0.04    0.25
   0  10  12    0.04    0.24
  -1  10 -12   -0.05    0.28
   1  10  12   -0.23    0.27
   2  10  12    0.40    0.33
  -2  10 -12    0.02    0.29
  -3  10 -12   -0.57    0.28
   3  10  12    0.02    0.31
  -4  10 -12    0.43    0.33
   4  10  12    0.54    0.36
  -5  10 -12    0.30    0.35
   5  10  12    0.49    0.37
  -6  10 -12    0.12    0.41
   4  11 -12   -0.19    0.33
  -4  11  12    0.39    0.38
   3  11 -12   -0.07    0.35
  -3  11  12   -0.21    0.33
   2  11 -12   -0.16    0.28
  -2  11  12    0.07    0.32
   1  11 -12    0.55    0.36
  -1  11  12    0.85    0.36
   0  11  12    0.48    0.30
   0  11 -12    0.11    0.34
  -1  11 -12    0.47    0.33
   1  11  12    1.17    0.37
   2  11  12    0.78    0.33
  -2  11 -12    0.38    0.30
  -3  11 -12    0.16    0.30
   3  11  12   -0.18    0.33
  -4  11 -12    0.27    0.36
   4  11  12    0.32    0.39
   5  11  12    0.05    0.32
  -5  11 -12    0.46    0.37
   3  12 -12    0.05    0.39
  -3  12  12    0.54    0.41
   2  12 -12   -0.34    0.34
  -2  12  12   -0.38    0.33
   1  12 -12    0.71    0.42
  -1  12  12    0.30    0.33
   0  12  12   -0.25    0.28
   0  12 -12    0.62    0.40
   1  12  12    0.26    0.30
  -1  12 -12    0.02    0.35
   2  12  12    0.17    0.34
  -2  12 -12    0.09    0.35
  -3  12 -12    0.22    0.38
   3  12  12    0.64    0.40
   1  13 -12    0.98    0.43
   0  13 -12   -0.10    0.44
   0  13  12    0.40    0.34
   1  13  12    0.66    0.45
  -1  13 -12    0.69    0.43
   0   0 -13    0.07    0.13
   0   0 -13    0.17    0.14
   0   0  13    0.25    0.13
  -1   0 -13    0.27    0.17
   1   0 -13    0.05    0.13
  -1   0 -13    0.03    0.13
   1   0 -13    0.07    0.13
  -1   0  13    0.29    0.13
   1   0  13    0.05    0.13
  -2   0 -13   22.93    0.89
   2   0 -13   24.68    0.91
   2   0  13   23.37    0.83
  -2   0 -13   24.14    0.80
   2   0 -13   23.98    0.81
  -2   0  13   24.72    0.75
  -3   0 -13    5.97    0.42
   3   0 -13    5.81    0.43
   3   0  13    5.74    0.40
  -4   0 -13   39.52    1.37
   4   0  13   38.90    1.32
   4   0 -13   39.95    1.37
   5   0 -13    2.53    0.37
  -5   0 -13    2.27    0.37
   5   0  13    1.57    0.31
   6   0 -13   12.20    0.74
  -6   0 -13   12.70    0.75
   6   0  13   13.48    0.75
   7   0 -13    0.91    0.35
   7   0  13    0.42    0.29
   8   0  13    2.25    0.49
   8   0 -13    2.11    0.46
   8  -1  13   -0.46    0.36
   8   1 -13    0.16    0.36
   8  -1  13   -0.64    0.33
   7  -1  13    0.20    0.28
   7  -1  13    0.23    0.30
   7   1 -13    0.44    0.31
   6   1 -13    6.62    0.59
  -6  -1 -13    6.87    0.56
   6  -1  13    6.53    0.53
   6  -1  13    7.22    0.56
   5   1 -13    0.90    0.31
  -5  -1 -13    0.28    0.24
   5  -1  13    0.78    0.29
   5  -1  13    0.58    0.28
   4  -1  13    1.23    0.29
  -4  -1 -13    1.40    0.28
   4   1 -13    1.10    0.28
  -3   1  13    0.13    0.16
   3   1 -13   -0.02    0.16
  -3  -1 -13   -0.11    0.15
   3  -1  13   -0.04    0.16
   3   1 -13   -0.21    0.16
   2   1 -13    6.70    0.40
   2  -1  13    7.03    0.40
  -2  -1 -13    6.31    0.41
   2   1 -13    6.63    0.43
  -2   1  13    6.82    0.36
  -1   1  13    8.37    0.40
   1   1 -13    7.79    0.44
   1  -1  13    8.53    0.39
  -1  -1 -13    8.21    0.44
   1   1 -13    8.31    0.45
  -1  -1 -13    7.95    0.43
   0  -1  13   12.18    0.46
   0   1 -13   12.74    0.55
   0  -1 -13   12.48    0.53
   0   1 -13   12.47    0.56
   0  -1 -13   12.65    0.56
  -1   1 -13    8.33    0.41
   1  -1 -13    8.04    0.46
   1   1  13    8.09    0.41
  -1  -1  13    8.15    0.34
  -1   1 -13    8.04    0.46
   1  -1 -13    8.08    0.40
   2   1  13    6.26    0.39
   2  -1 -13    6.14    0.42
   2  -1 -13    6.16    0.34
  -2   1 -13    7.04    0.44
  -2   1 -13    7.07    0.36
  -3   1 -13   -0.17    0.15
   3  -1 -13    0.02    0.18
   3   1  13    0.03    0.18
  -4   1 -13    1.86    0.32
   4  -1 -13    1.43    0.29
   4   1  13    1.63    0.31
  -5   1 -13    0.57    0.26
   5  -1 -13    0.29    0.23
   5   1  13    1.11    0.31
  -6   1 -13    6.94    0.57
   6   1  13    6.60    0.56
   6  -1 -13    7.25    0.63
   7  -1 -13    0.18    0.27
  -7   1 -13    0.55    0.31
   7   1  13   -0.02    0.30
   8  -1 -13   -0.02    0.35
   8   1  13    0.04    0.31
   8   2 -13    3.03    0.50
   8  -2  13    3.49    0.54
   8  -2  13    3.11    0.52
   7  -2  13    3.36    0.49
   7  -2  13    3.82    0.55
   7   2 -13    3.58    0.51
   6   2 -13    1.18    0.31
   6  -2  13   -0.18    0.27
   6  -2  13    0.06    0.31
   5   2 -13   23.55    1.04
   5  -2  13   27.56    1.05
  -5  -2 -13   23.88    1.05
   5  -2  13   25.48    1.03
  -4  -2 -13    5.49    0.46
   4   2 -13    5.29    0.48
   4  -2  13    5.77    0.43
   4  -2  13    5.74    0.44
   4   2 -13    5.77    0.41
   3  -2  13   26.96    0.94
   2   2 -13   11.38    0.55
  -2  -2 -13   11.49    0.57
  -2  -2 -13   11.44    0.53
   2   2 -13   12.09    0.59
  -1  -2 -13    4.10    0.32
   1   2 -13    4.39    0.35
  -1   2  13    4.06    0.29
  -1  -2 -13    4.23    0.33
   1   2 -13    4.25    0.33
   1  -2  13    4.54    0.28
   0  -2 -13    3.67    0.34
   0   2 -13    3.46    0.29
   0  -2 -13    3.16    0.27
   0  -2  13    2.96    0.21
   0   2  13    3.10    0.30
   0   2 -13    3.28    0.33
   1  -2 -13    4.06    0.33
   1   2  13    4.12    0.32
  -1   2 -13    4.80    0.36
   1  -2 -13    4.30    0.28
   2   2  13   11.55    0.55
  -2   2 -13   11.44    0.58
   2  -2 -13   10.02    0.55
  -2   2 -13   10.87    0.46
   3  -2 -13   28.96    1.07
   3   2  13   29.44    1.04
  -3   2 -13   27.30    1.06
   4   2  13    5.17    0.46
  -4   2 -13    5.09    0.43
   4  -2 -13    5.65    0.50
  -5   2 -13   26.45    1.08
   5  -2 -13   25.60    1.05
   5   2  13   22.47    1.01
  -6   2 -13    0.44    0.26
   6   2  13   -0.01    0.24
   6  -2 -13    0.80    0.31
  -7   2 -13    3.27    0.49
   7  -2 -13    3.05    0.49
   7   2  13    2.77    0.44
   8  -2 -13    3.43    0.54
  -8   2 -13    2.46    0.48
   8   2  13    2.97    0.52
   8  -3  13    0.72    0.43
   8  -3  13    0.33    0.42
   8   3 -13    0.11    0.32
   7  -3  13    0.91    0.37
   7  -3  13    1.16    0.36
   7   3 -13    1.00    0.37
   6  -3  13    3.54    0.49
   6  -3  13    3.07    0.47
   6   3 -13    2.71    0.44
   5   3 -13    3.60    0.45
  -5   3  13    4.25    0.42
   5  -3  13    4.31    0.47
   5  -3  13    4.70    0.48
   5   3 -13    3.81    0.41
   4   3 -13    0.58    0.23
   4  -3  13    0.18    0.23
   4  -3  13    0.54    0.24
  -4   3  13    0.52    0.21
  -3  -3 -13    5.10    0.43
   3  -3  13    5.99    0.42
   3  -3  13    5.94    0.40
   3   3 -13    4.97    0.39
  -3   3  13    5.61    0.39
  -2  -3 -13   12.84    0.61
   2   3 -13   12.57    0.61
  -2  -3 -13   12.88    0.59
  -2   3  13   12.92    0.58
   2   3 -13   12.11    0.61
   2  -3  13   13.32    0.54
  -1   3  13   17.10    0.69
   1  -3  13   17.75    0.59
   1   3 -13   17.58    0.73
   1   3 -13   18.01    0.72
  -1  -3 -13   16.97    0.71
  -1  -3 -13   16.57    0.68
   0   3  13    0.10    0.16
   0   3 -13    0.04    0.14
   0  -3 -13    0.13    0.15
   0  -3 -13    0.05    0.17
   0   3 -13    0.08    0.15
  -1   3 -13   16.64    0.73
   1  -3 -13   17.41    0.74
   1   3  13   16.87    0.69
  -2   3 -13   11.30    0.61
   2   3  13   12.14    0.59
   2  -3 -13   12.95    0.63
   3   3  13    5.05    0.39
   3  -3 -13    5.28    0.47
  -3   3 -13    5.37    0.44
   4  -3 -13    0.35    0.22
   4   3  13    0.21    0.20
  -4   3 -13    0.27    0.22
   5   3  13    3.98    0.44
  -5   3 -13    3.80    0.47
   5  -3 -13    4.31    0.47
  -6   3 -13    2.94    0.42
   6  -3 -13    3.01    0.46
   6   3  13    2.65    0.42
  -7   3 -13    0.83    0.38
   7  -3 -13    1.57    0.42
   7   3  13    1.25    0.38
   8  -3 -13    0.35    0.40
   8   3  13    0.73    0.39
  -8   3 -13    0.65    0.38
   8  -4  13    0.34    0.41
   8   4 -13    0.43    0.37
   8  -4  13   -0.16    0.42
   7   4 -13    0.08    0.28
   7  -4  13    0.01    0.32
   7  -4  13    0.36    0.34
   6  -4  13    4.44    0.54
  -6   4  13    4.29    0.51
   6  -4  13    4.58    0.53
   5   4 -13    2.69    0.39
  -5   4  13    2.56    0.37
   5  -4  13    2.23    0.40
   5  -4  13    3.53    0.44
  -4   4  13   11.43    0.62
   4  -4  13   10.55    0.59
   4   4 -13   10.91    0.62
   4  -4  13   11.27    0.63
  -3   4  13    2.96    0.35
   3  -4  13    2.23    0.31
   3   4 -13    3.70    0.38
   3  -4  13    1.91    0.30
   2   4 -13   -0.11    0.18
  -2   4  13   -0.03    0.16
   2  -4  13    0.01    0.17
   2  -4  13    0.03    0.17
  -1  -4 -13   22.95    0.88
  -1   4  13   23.04    0.86
   1   4 -13   22.91    0.91
   0  -4 -13    2.86    0.33
   0   4  13    4.22    0.38
   0   4 -13    3.53    0.37
  -1   4 -13   19.72    0.73
   1  -4 -13   21.25    0.86
   1   4  13   21.70    0.83
  -1   4 -13   20.12    0.85
  -2   4 -13    0.02    0.18
   2  -4 -13   -0.10    0.18
   2   4  13   -0.12    0.15
  -3   4 -13    3.12    0.39
   3  -4 -13    2.98    0.36
   3   4  13    3.61    0.38
   4   4  13   10.70    0.62
   4  -4 -13   10.21    0.63
  -4   4 -13   10.26    0.63
  -5   4 -13    2.54    0.39
   5  -4 -13    2.00    0.38
   5   4  13    1.96    0.36
   6  -4 -13    3.81    0.51
  -6   4 -13    3.03    0.42
   7   4  13   -0.33    0.26
   7  -4 -13    0.07    0.33
  -7   4 -13    0.33    0.32
   8  -4 -13   -0.13    0.40
  -8   4 -13    0.14    0.34
   8   4  13    0.34    0.35
   8  -5  13    0.39    0.40
   8  -5  13    0.29    0.42
  -7   5  13    0.64    0.37
   6   5 -13    1.35    0.36
  -6   5  13    1.50    0.37
  -5   5  13    1.15    0.32
   5   5 -13    1.41    0.35
   4   5 -13    0.53    0.23
  -4   5  13    0.28    0.26
   3   5 -13    1.72    0.33
  -3   5  13    1.97    0.34
   2   5 -13    1.56    0.30
  -2   5  13    1.70    0.30
   1   5 -13    6.22    0.45
  -1  -5 -13    6.23    0.45
  -1   5  13    6.70    0.45
   0  -5 -13    8.27    0.51
   0   5 -13    7.86    0.51
   0   5  13    8.74    0.50
   1  -5 -13    5.63    0.44
   1   5  13    6.37    0.43
  -1   5 -13    6.14    0.46
   2  -5 -13    1.94    0.33
  -2   5 -13    1.04    0.27
   2   5  13    1.94    0.29
   3   5  13    1.41    0.30
   3  -5 -13    1.64    0.31
  -3   5 -13    1.54    0.31
   4  -5 -13    0.38    0.22
  -4   5 -13    0.92    0.26
   4   5  13    0.80    0.27
  -4   5 -13    0.61    0.26
   5   5  13    1.95    0.38
   5  -5 -13    1.88    0.37
  -5   5 -13    1.42    0.30
  -5   5 -13    1.66    0.35
  -6   5 -13    1.20    0.34
  -6   5 -13    1.17    0.37
   6  -5 -13    0.88    0.36
   6   5  13    1.47    0.38
   7   5  13   -0.18    0.28
   7  -5 -13    0.62    0.32
  -7   5 -13    0.50    0.36
  -7   5 -13    0.22    0.29
   8   5  13    0.41    0.42
  -8   5 -13    0.31    0.41
  -7   6  13    0.90    0.41
   7   6 -13    0.88    0.36
   6   6 -13    2.60    0.46
  -6   6  13    2.72    0.47
   5   6 -13   -0.01    0.26
  -5   6  13    0.20    0.28
  -4   6  13    4.86    0.51
   4   6 -13    6.36    0.58
   3   6 -13    3.83    0.45
  -3   6  13    3.45    0.41
  -2   6  13    1.35    0.30
   2   6 -13    1.50    0.30
  -1   6  13    2.64    0.35
   1   6 -13    2.22    0.34
   0  -6 -13    7.65    0.51
   0   6  13    7.30    0.49
   0   6 -13    7.60    0.53
   1   6  13    1.87    0.34
   1  -6 -13    1.96    0.32
  -1   6 -13    1.92    0.31
   2   6  13    0.90    0.29
   2  -6 -13    1.56    0.32
  -2   6 -13    1.22    0.31
   3   6  13    3.44    0.43
   3  -6 -13    4.29    0.47
  -3   6 -13    3.45    0.42
   4  -6 -13    5.34    0.53
   4   6  13    5.19    0.52
  -4   6 -13    5.07    0.51
  -5   6 -13    0.27    0.26
   5   6  13    0.52    0.30
   5  -6 -13    0.24    0.27
  -6   6 -13    2.23    0.42
  -6   6 -13    2.01    0.42
   6  -6 -13    1.61    0.42
   6   6  13    2.63    0.45
  -7   6 -13    0.06    0.36
   7  -6 -13    0.41    0.40
   7   6  13    0.52    0.40
  -7   6 -13    1.11    0.35
   7   7 -13   -0.35    0.37
  -7   7  13   -0.07    0.39
  -6   7  13   -0.24    0.32
   6   7 -13   -0.15    0.32
  -5   7  13   -0.02    0.26
   5   7 -13    0.35    0.31
  -4   7  13    1.35    0.31
   4   7 -13    0.65    0.29
  -3   7  13    0.80    0.31
   3   7 -13    0.80    0.28
   2   7 -13    0.66    0.28
  -2   7  13    0.26    0.25
  -1   7  13    3.48    0.41
   1   7 -13    4.80    0.51
   0   7  13    8.44    0.55
   0   7 -13    9.14    0.61
   1   7  13    4.33    0.44
  -1   7 -13    3.26    0.42
   1  -7 -13    4.69    0.47
   2  -7 -13    0.51    0.26
   2   7  13    0.31    0.26
  -2   7 -13    0.22    0.30
  -3   7 -13    0.40    0.24
   3  -7 -13    0.79    0.28
   3   7  13    0.54    0.25
   4   7  13    0.57    0.29
   4  -7 -13    1.06    0.32
  -4   7 -13    0.49    0.28
   5   7  13    0.06    0.27
   5  -7 -13    0.32    0.31
  -5   7 -13    0.05    0.28
   6   7  13    0.23    0.32
  -6   7 -13   -0.41    0.32
   6  -7 -13    0.02    0.32
   7   7  13    0.10    0.38
  -7   7 -13    0.26    0.40
   7  -7 -13    0.07    0.42
  -7   7 -13   -0.13    0.34
  -7   8  13   -0.17    0.35
   7   8 -13    0.06    0.38
   6   8 -13   -0.25    0.33
  -6   8  13    0.04    0.36
  -5   8  13    3.38    0.46
   5   8 -13    2.35    0.45
  -4   8  13    0.52    0.31
   4   8 -13   -0.09    0.30
   3   8 -13    6.31    0.62
  -3   8  13    6.46    0.53
   2   8 -13    1.76    0.35
  -2   8  13    1.85    0.34
   1   8 -13    1.78    0.35
  -1   8  13    1.97    0.34
   0   8  13    0.57    0.25
   0   8 -13    0.81    0.28
   1   8  13    1.58    0.35
  -1   8 -13    2.04    0.39
   2  -8 -13    1.64    0.33
   2   8  13    1.37    0.32
  -2   8 -13    1.10    0.29
   3   8  13    6.57    0.60
   3  -8 -13    7.29    0.63
  -3   8 -13    4.36    0.51
   4  -8 -13    0.06    0.30
   4   8  13    0.10    0.28
  -4   8 -13    0.32    0.34
   5  -8 -13    2.53    0.44
   5   8  13    2.28    0.43
  -5   8 -13    2.17    0.47
   6   8  13   -0.35    0.33
  -6   8 -13    0.06    0.35
   6  -8 -13    0.04    0.34
  -7   8 -13    0.76    0.44
   6   9 -13    0.63    0.40
  -6   9  13    0.49    0.41
   5   9 -13    1.03    0.43
  -5   9  13    0.40    0.35
  -4   9  13    4.32    0.55
   4   9 -13    5.33    0.62
  -3   9  13    1.12    0.33
   3   9 -13    0.80    0.33
   2   9 -13    0.10    0.27
  -2   9  13    0.01    0.25
   1   9 -13    3.25    0.47
  -1   9  13    2.58    0.40
   0   9 -13    0.78    0.35
   0   9  13    1.02    0.31
   1   9  13    2.81    0.45
  -1   9 -13    2.65    0.43
   2   9  13    0.02    0.27
  -2   9 -13    0.22    0.27
  -3   9 -13    1.23    0.36
   3  -9 -13    0.64    0.30
   3   9  13    0.94    0.35
   4  -9 -13    5.96    0.64
  -4   9 -13    4.76    0.56
   4   9  13    4.34    0.58
  -5   9 -13    0.70    0.34
   5  -9 -13    0.53    0.39
   5   9  13    1.24    0.42
   6  -9 -13   -0.13    0.39
   6   9  13    0.30    0.35
  -6   9 -13    0.38    0.39
   5  10 -13   -0.03    0.36
  -5  10  13    0.16    0.38
  -4  10  13    1.45    0.45
   4  10 -13    1.04    0.42
  -3  10  13    0.23    0.31
   3  10 -13   -0.02    0.34
   2  10 -13    2.28    0.46
  -2  10  13    2.04    0.43
   1  10 -13    0.13    0.31
  -1  10  13   -0.06    0.29
   0  10 -13   -0.48    0.30
   0  10  13   -0.10    0.24
  -1  10 -13    0.09    0.26
   1  10  13   -0.15    0.29
   2  10  13    1.75    0.42
  -2  10 -13    2.05    0.42
   3  10  13   -0.27    0.26
  -3  10 -13   -0.06    0.27
   4  10  13    0.81    0.35
  -4  10 -13    0.80    0.33
   5  10  13   -0.10    0.33
   5 -10 -13   -0.12    0.33
  -5  10 -13   -0.18    0.38
  -4  11  13    0.31    0.40
   4  11 -13    0.08    0.42
   3  11 -13    1.05    0.45
  -3  11  13    1.06    0.45
   2  11 -13    0.50    0.33
  -2  11  13    0.74    0.40
   1  11 -13    1.67    0.44
  -1  11  13    1.89    0.42
   0  11  13   -0.36    0.28
   0  11 -13   -0.30    0.27
  -1  11 -13    1.43    0.39
   1  11  13    1.87    0.40
   2  11  13    0.96    0.40
  -2  11 -13    0.32    0.35
  -3  11 -13    1.01    0.41
   3  11  13    0.76    0.38
  -4  11 -13    0.15    0.40
   4  11  13   -0.02    0.35
   2  12 -13    0.37    0.38
  -2  12  13    0.10    0.33
  -1  12  13   -0.23    0.35
   1  12 -13   -0.04    0.40
   0  12 -13    0.20    0.37
   0  12  13    0.12    0.34
  -1  12 -13   -0.06    0.34
   1  12  13    0.30    0.30
  -2  12 -13    0.14    0.39
   2  12  13   -0.07    0.34
  -3  12 -13   -0.10    0.33
   0   0 -14    4.11    0.32
   0   0  14    4.48    0.30
   0   0 -14    4.28    0.34
  -1   0 -14    4.71    0.34
  -1   0 -14    4.72    0.35
   1   0 -14    4.26    0.34
  -1   0  14    4.55    0.28
   1   0 -14    3.95    0.30
   2   0 -14   24.60    0.84
   2   0 -14   22.76    0.91
   2   0  14   22.63    0.83
  -2   0 -14   25.16    0.83
  -2   0 -14   22.74    0.91
  -3   0 -14    8.76    0.53
   3   0 -14    8.79    0.54
   3   0  14    9.75    0.53
   4   0 -14    5.00    0.49
  -4   0 -14    5.46    0.51
   4   0  14    4.81    0.45
   5   0  14    4.20    0.48
  -5   0 -14    4.33    0.48
   5   0 -14    3.86    0.45
   6   0 -14    0.28    0.29
  -6   0 -14    0.28    0.24
   6   0  14    0.64    0.32
  -7   0 -14    8.49    0.66
   7   0  14    7.62    0.63
   7   0 -14    8.69    0.67
   8   0 -14   -0.07    0.38
   8   0  14   -0.52    0.32
   8  -1  14   -0.04    0.37
   8   1 -14   -0.16    0.33
   7   1 -14    1.95    0.43
   7  -1  14    1.60    0.43
  -6  -1 -14    0.55    0.29
   6   1 -14   -0.01    0.25
   6  -1  14    0.30    0.27
   5  -1  14    2.95    0.41
  -5  -1 -14    2.42    0.41
   5   1 -14    2.94    0.40
  -4  -1 -14    9.30    0.58
   4   1 -14    9.12    0.59
   4  -1  14   10.06    0.57
   3   1 -14   16.53    0.68
  -3  -1 -14   15.79    0.75
   3   1 -14   16.13    0.76
   3  -1  14   15.66    0.69
   2   1 -14    5.13    0.40
  -2  -1 -14    5.35    0.39
  -2   1  14    5.71    0.35
   2   1 -14    5.59    0.38
   2  -1  14    4.50    0.34
   1   1 -14   15.33    0.65
  -1  -1 -14   16.54    0.66
   1   1 -14   15.65    0.68
  -1  -1 -14   15.48    0.67
  -1   1  14   16.39    0.61
   1  -1  14   14.60    0.58
   0  -1  14    0.80    0.16
   0  -1 -14    0.69    0.19
   0   1  14    0.05    0.12
   0   1 -14    0.34    0.17
   0  -1 -14    0.99    0.22
   0   1 -14    0.60    0.19
  -1   1 -14   14.23    0.60
   1  -1 -14   15.08    0.68
   1  -1 -14   14.14    0.58
  -1   1 -14   15.23    0.67
   1   1  14   15.81    0.63
  -2   1 -14    5.36    0.41
   2   1  14    5.75    0.38
   2  -1 -14    5.03    0.39
  -2   1 -14    5.45    0.34
   3  -1 -14   15.66    0.75
  -3   1 -14   17.68    0.79
   3   1  14   16.99    0.73
   4  -1 -14   10.45    0.63
  -4   1 -14    9.26    0.60
   4   1  14    8.47    0.54
  -5   1 -14    2.74    0.40
   5  -1 -14    2.29    0.37
   5   1  14    2.43    0.39
   6   1  14    0.38    0.31
  -6   1 -14    0.37    0.26
   6  -1 -14    0.47    0.29
  -7   1 -14    2.17    0.43
   7   1  14    1.32    0.40
   7  -1 -14    1.62    0.42
   8  -1 -14   -0.35    0.30
   8   1  14   -0.09    0.34
   8  -2  14    4.24    0.62
   8   2 -14    3.38    0.52
   8  -2  14    1.52    0.50
   7  -2  14   -0.27    0.34
   7  -2  14   -0.02    0.34
   7   2 -14   -0.26    0.31
   6   2 -14    0.74    0.30
   6  -2  14    0.37    0.28
   6  -2  14    0.32    0.27
   5  -2  14    1.49    0.35
   5   2 -14    1.54    0.34
   5  -2  14    1.79    0.35
  -5  -2 -14    1.69    0.34
  -4  -2 -14    0.43    0.22
   4  -2  14    0.26    0.21
   4   2 -14    0.41    0.24
   4   2 -14    0.39    0.21
   3   2 -14   23.08    0.87
  -3  -2 -14   23.49    0.93
   3  -2  14   21.73    0.84
   3   2 -14   21.19    0.91
   2   2 -14    2.42    0.31
  -2  -2 -14    2.27    0.30
   2  -2  14    2.13    0.27
   2   2 -14    1.82    0.30
  -2  -2 -14    2.31    0.31
   1   2 -14    4.71    0.36
   1  -2  14    4.08    0.29
   1   2 -14    4.27    0.35
  -1  -2 -14    4.62    0.39
  -1  -2 -14    4.58    0.35
  -1   2  14    4.07    0.31
   0   2 -14    4.23    0.33
   0  -2 -14    4.18    0.32
   0   2  14    4.28    0.32
   0  -2 -14    4.37    0.38
   0   2 -14    4.19    0.34
  -1   2 -14    4.38    0.39
   1   2  14    4.21    0.33
   1  -2 -14    4.32    0.40
   1  -2 -14    4.54    0.30
   2  -2 -14    1.82    0.29
  -2   2 -14    2.35    0.25
  -2   2 -14    2.56    0.32
   2   2  14    1.76    0.27
   3  -2 -14   21.06    0.91
   3   2  14   22.76    0.89
  -3   2 -14   22.93    0.94
   4  -2 -14    0.24    0.23
  -4   2 -14    0.43    0.23
   4   2  14    0.31    0.24
   5   2  14    1.56    0.33
   5  -2 -14    2.71    0.40
  -5   2 -14    2.10    0.36
   6   2  14    0.68    0.33
  -6   2 -14    0.27    0.28
   6  -2 -14    0.44    0.27
  -7   2 -14    0.08    0.26
   7   2  14   -0.02    0.28
   7  -2 -14   -0.17    0.31
   8   2  14    1.78    0.50
  -8   2 -14    2.97    0.55
   8  -2 -14    3.36    0.54
   8  -3  14    2.41    0.55
   8   3 -14    2.46    0.53
   8  -3  14    2.12    0.55
   7   3 -14   -0.10    0.34
   7  -3  14   -0.15    0.31
   7  -3  14   -0.37    0.30
   6  -3  14    1.96    0.41
   6   3 -14    2.84    0.43
   6  -3  14    2.99    0.46
   5  -3  14    1.78    0.37
   5   3 -14    2.00    0.35
   5  -3  14    1.95    0.38
  -4   3  14    2.92    0.35
   4   3 -14    2.91    0.38
   4   3 -14    2.92    0.38
   4  -3  14    2.83    0.39
   4  -3  14    2.75    0.38
   3  -3  14    6.84    0.44
   3   3 -14    7.34    0.51
   3  -3  14    6.28    0.42
   3   3 -14    7.04    0.47
  -3  -3 -14    6.54    0.47
  -3   3  14    7.32    0.45
  -2  -3 -14   13.49    0.62
   2   3 -14   13.39    0.65
  -2   3  14   12.26    0.59
   2   3 -14   13.77    0.65
   2  -3  14   12.42    0.55
  -2  -3 -14   13.05    0.63
  -1  -3 -14    6.43    0.43
  -1   3  14    5.60    0.39
  -1  -3 -14    5.73    0.38
   1   3 -14    5.98    0.43
   1   3 -14    5.89    0.42
   0   3 -14   26.21    0.91
   0  -3 -14   23.57    0.93
   0  -3 -14   24.94    0.86
   0   3 -14   25.13    0.96
   0   3  14   26.23    0.92
   1   3  14    6.05    0.41
  -1   3 -14    5.87    0.42
   1  -3 -14    5.57    0.43
   2  -3 -14   12.49    0.65
   2   3  14   13.93    0.65
  -2   3 -14   12.25    0.65
   3  -3 -14    7.14    0.51
  -3   3 -14    7.17    0.52
   3   3  14    6.85    0.47
  -4   3 -14    3.32    0.42
   4  -3 -14    3.16    0.42
   4   3  14    3.28    0.39
  -5   3 -14    1.43    0.37
   5  -3 -14    1.31    0.34
   5   3  14    1.04    0.30
  -6   3 -14    2.52    0.43
   6  -3 -14    2.31    0.41
   6   3  14    3.16    0.46
   7  -3 -14   -0.15    0.32
  -7   3 -14    0.04    0.31
   7   3  14   -0.22    0.32
  -8   3 -14    2.67    0.58
   8   3  14    2.51    0.52
   8  -3 -14    4.40    0.63
   8   4 -14   -0.21    0.38
   8  -4  14    0.05    0.44
   8  -4  14    0.23    0.44
   7  -4  14    2.43    0.53
   7  -4  14    3.00    0.51
   7   4 -14    2.54    0.44
   6   4 -14   -0.49    0.25
   6  -4  14    0.11    0.34
   6  -4  14    0.11    0.34
   5   4 -14   -0.03    0.25
   5  -4  14   -0.15    0.27
  -5   4  14   -0.23    0.21
   5  -4  14    0.00    0.27
   4   4 -14    5.23    0.49
   4  -4  14    5.61    0.44
   4  -4  14    5.67    0.44
  -4   4  14    5.66    0.46
   3  -4  14   -0.08    0.18
   3   4 -14    1.45    0.28
  -3   4  14    1.14    0.27
   3  -4  14    0.08    0.17
   2   4 -14   14.32    0.71
  -2   4  14   14.88    0.67
  -1   4  14    5.47    0.41
   1   4 -14    6.30    0.45
  -1  -4 -14    6.83    0.42
  -1  -4 -14    6.27    0.44
   1   4 -14    5.60    0.42
   0  -4 -14    3.32    0.36
   0   4 -14    3.70    0.38
   0   4  14    3.42    0.36
   0   4 -14    2.79    0.31
  -1   4 -14    5.03    0.36
  -1   4 -14    5.58    0.44
   1  -4 -14    5.40    0.44
   1   4  14    5.78    0.42
   2   4  14   14.35    0.70
   2  -4 -14   15.18    0.73
  -2   4 -14   14.02    0.73
   3  -4 -14    1.44    0.28
  -3   4 -14    1.13    0.28
   3   4  14    1.19    0.27
  -4   4 -14    5.77    0.56
   4  -4 -14    5.33    0.52
   4   4  14    5.43    0.49
  -5   4 -14    0.00    0.25
   5   4  14   -0.05    0.26
   5  -4 -14   -0.42    0.20
   6   4  14    0.38    0.29
   6  -4 -14    0.16    0.27
  -6   4 -14    0.17    0.23
   7   4  14    2.29    0.45
  -7   4 -14    2.55    0.48
   7  -4 -14    2.30    0.48
  -8   4 -14   -0.42    0.33
   8  -4 -14   -0.13    0.40
   8   4  14    0.02    0.37
   7  -5  14    1.90    0.51
   7  -5  14    2.01    0.53
   6   5 -14    0.39    0.34
  -6   5  14    0.94    0.35
   6  -5  14    0.98    0.37
   6  -5  14    0.90    0.37
   5  -5  14   -0.26    0.30
  -5   5  14    0.10    0.25
   5  -5  14    0.40    0.33
   5   5 -14    0.38    0.29
   4  -5  14    1.91    0.32
  -4   5  14    1.34    0.31
   4  -5  14    1.63    0.33
   4   5 -14    1.92    0.35
  -3   5  14    9.16    0.58
   3   5 -14   10.20    0.62
   2   5 -14    1.60    0.30
  -2   5  14    1.96    0.33
  -1  -5 -14    8.86    0.53
  -1   5  14    7.85    0.51
   1   5 -14    7.84    0.54
   0   5 -14   10.29    0.61
   0   5  14   11.73    0.61
   0  -5 -14   10.87    0.60
   1  -5 -14    8.77    0.55
  -1   5 -14    7.77    0.53
   1   5  14    8.44    0.51
  -1   5 -14    8.51    0.46
   2  -5 -14    1.86    0.34
  -2   5 -14    1.95    0.32
   2   5  14    1.89    0.31
  -3   5 -14    9.57    0.62
   3  -5 -14    9.53    0.62
   3   5  14    9.39    0.59
  -4   5 -14    1.58    0.34
   4   5  14    1.79    0.35
   4  -5 -14    2.08    0.38
   5   5  14    0.27    0.26
   5  -5 -14    0.36    0.32
  -5   5 -14    0.18    0.25
   6  -5 -14    0.11    0.29
  -6   5 -14    1.50    0.38
   6   5  14    0.19    0.28
   7  -5 -14    1.78    0.44
   7   5  14    1.77    0.46
  -7   5 -14    1.14    0.41
   7  -6  14    0.68    0.48
  -7   6  14    0.22    0.39
   7  -6  14    0.22    0.43
  -6   6  14    3.56    0.49
   6   6 -14    2.82    0.48
  -5   6  14   -0.04    0.28
   5   6 -14    0.05    0.28
   4   6 -14    0.44    0.28
  -4   6  14    1.18    0.33
  -3   6  14    6.07    0.50
   3   6 -14    6.63    0.58
   2   6 -14    3.97    0.45
  -2   6  14    4.85    0.47
  -1   6  14    3.75    0.42
   1   6 -14    3.92    0.46
   0  -6 -14    1.13    0.27
   0   6  14    0.75    0.27
   0   6 -14    1.60    0.32
  -1   6 -14    3.57    0.43
   1  -6 -14    4.04    0.46
   1   6  14    3.92    0.41
   2   6  14    4.62    0.47
  -2   6 -14    3.99    0.45
   2  -6 -14    4.32    0.48
  -3   6 -14    5.42    0.54
   3   6  14    6.01    0.53
   3  -6 -14    5.88    0.53
  -4   6 -14    0.45    0.27
   4   6  14    0.90    0.32
   4  -6 -14    1.20    0.31
  -5   6 -14    0.04    0.25
   5  -6 -14   -0.10    0.26
   5   6  14   -0.32    0.27
   6  -6 -14    3.32    0.50
  -6   6 -14    3.51    0.53
   6   6  14    2.67    0.48
  -7   6 -14    0.39    0.35
  -7   6 -14    0.91    0.41
   7  -6 -14    0.71    0.41
   7   6  14    0.63    0.40
   7   7 -14    1.14    0.47
  -7   7  14    0.36    0.41
   6   7 -14    0.92    0.41
  -6   7  14    1.53    0.44
   5   7 -14    4.86    0.57
  -5   7  14    4.03    0.51
  -4   7  14    0.71    0.31
   4   7 -14    1.17    0.36
  -3   7  14   -0.26    0.25
   3   7 -14    0.23    0.26
  -2   7  14    7.03    0.52
   2   7 -14    6.94    0.54
   1   7 -14    1.99    0.36
  -1   7  14    1.70    0.34
   0   7 -14    0.75    0.26
   0   7  14    0.48    0.24
   1  -7 -14    1.71    0.34
   1   7  14    2.03    0.36
  -1   7 -14    2.37    0.37
  -2   7 -14    6.67    0.54
   2   7  14    8.02    0.55
   2  -7 -14    6.84    0.54
   3  -7 -14    0.28    0.25
   3   7  14    0.13    0.26
  -3   7 -14   -0.17    0.25
   4  -7 -14    1.67    0.37
  -4   7 -14    1.02    0.33
   5  -7 -14    4.32    0.55
   5   7  14    4.95    0.59
  -5   7 -14    3.88    0.55
   6  -7 -14    1.83    0.46
   6   7  14    0.94    0.40
  -6   7 -14    1.45    0.44
   7  -7 -14    0.13    0.44
  -7   7 -14    1.30    0.43
   6   8 -14    0.69    0.44
  -6   8  14    0.58    0.40
  -5   8  14    0.08    0.29
   5   8 -14    0.30    0.34
   4   8 -14    1.58    0.38
  -4   8  14    2.19    0.45
  -3   8  14    4.81    0.51
   3   8 -14    3.53    0.50
  -2   8  14    1.63    0.37
   2   8 -14    0.75    0.30
   1   8 -14    2.25    0.40
  -1   8  14    1.25    0.33
   0   8 -14   -0.06    0.26
   0   8  14    0.18    0.23
  -1   8 -14    1.28    0.33
   1   8  14    1.58    0.33
   2   8  14    1.37    0.34
  -2   8 -14    1.36    0.37
   2  -8 -14    1.41    0.33
   3  -8 -14    3.72    0.48
  -3   8 -14    4.74    0.54
  -4   8 -14    2.02    0.41
   4  -8 -14    2.01    0.47
   4   8  14    1.50    0.37
  -5   8 -14    0.38    0.33
   5   8  14    0.01    0.30
   5  -8 -14    0.48    0.33
  -6   8 -14    1.01    0.41
   6  -8 -14    0.28    0.39
   6   8  14    0.91    0.46
   6   9 -14    0.82    0.48
  -6   9  14    0.34    0.43
  -5   9  14    0.02    0.36
   5   9 -14   -0.17    0.32
   4   9 -14   -0.28    0.31
  -4   9  14    0.56    0.33
  -3   9  14    1.68    0.41
   3   9 -14    1.88    0.42
  -2   9  14    1.63    0.39
   2   9 -14    1.72    0.43
  -1   9  14    0.77    0.28
   1   9 -14    0.50    0.32
   0   9  14    0.63    0.31
   0   9 -14    1.01    0.33
   1   9  14    0.61    0.32
  -2   9 -14    1.96    0.41
   2   9  14    1.50    0.40
  -3   9 -14    1.78    0.39
   3   9  14    2.29    0.45
   3  -9 -14    1.62    0.40
   4  -9 -14   -0.25    0.29
  -4   9 -14    0.36    0.35
   4   9  14    0.12    0.31
  -5   9 -14   -0.42    0.36
   5  -9 -14    0.23    0.36
   5   9  14    0.08    0.34
  -6   9 -14    0.81    0.44
   6  -9 -14    1.22    0.49
  -5  10  14    1.28    0.44
   5  10 -14    1.74    0.47
  -4  10  14    0.97    0.45
   4  10 -14    1.51    0.46
   3  10 -14    1.14    0.40
  -3  10  14    1.33    0.42
  -2  10  14    1.38    0.38
   2  10 -14    1.39    0.41
  -1  10  14    1.89    0.43
   1  10 -14    1.29    0.38
   0  10 -14    0.21    0.33
   0  10  14    0.33    0.33
   1  10  14    2.36    0.47
  -1  10 -14    1.93    0.44
  -2  10 -14    0.62    0.36
   2  10  14    1.04    0.40
  -3  10 -14    1.01    0.38
   3  10  14    0.65    0.38
  -4  10 -14    1.31    0.44
   4  10  14    0.82    0.35
  -5  10 -14    0.81    0.44
   5 -10 -14    1.47    0.45
   3  11 -14   -0.18    0.39
  -3  11  14    0.26    0.35
   2  11 -14   -0.46    0.35
  -2  11  14    0.00    0.33
  -1  11  14    1.21    0.42
   1  11 -14    1.51    0.47
   0  11 -14    0.18    0.35
   0  11  14    0.27    0.32
  -1  11 -14    1.29    0.40
   1  11  14    1.95    0.45
  -2  11 -14   -0.10    0.34
   2  11  14   -0.20    0.33
  -3  11 -14    0.39    0.36
   3  11  14   -0.21    0.35
  -4  11 -14   -0.07    0.34
  -1  12  14    0.69    0.41
   1  12 -14   -0.17    0.39
   0  12  14    0.30    0.35
   0  12 -14    1.33    0.46
  -1  12 -14   -0.07    0.37
   1  12  14   -0.10    0.38
  -2  12 -14    0.38    0.42
   0   0  15    0.18    0.16
   0   0 -15    0.11    0.16
   0   0 -15    0.12    0.17
  -1   0 -15    4.77    0.36
  -1   0 -15    4.72    0.37
   1   0 -15    3.95    0.32
   1   0 -15    4.74    0.37
   2   0 -15    3.33    0.37
   2   0  15    4.21    0.37
  -2   0 -15    3.16    0.31
   2   0 -15    3.86    0.31
  -2   0 -15    4.32    0.42
  -3   0 -15    1.28    0.28
   3   0 -15    1.59    0.30
   3   0  15    1.41    0.27
   4   0 -15    0.20    0.23
   4   0  15   -0.08    0.21
  -4   0 -15   -0.10    0.18
   5   0  15   13.50    0.74
  -5   0 -15   13.04    0.75
   5   0 -15   12.46    0.73
   6   0 -15    0.59    0.32
  -6   0 -15    1.01    0.32
   6   0  15    1.08    0.38
  -7   0 -15   -0.12    0.31
   7   0  15   -0.25    0.30
   7   0 -15    0.46    0.33
   8   0 -15    0.37    0.42
   8   0  15    0.40    0.43
   8   1 -15    0.44    0.41
   8  -1  15    1.31    0.43
   7  -1  15    1.73    0.43
   7   1 -15    1.45    0.38
  -6  -1 -15    3.85    0.50
   6   1 -15    3.56    0.51
   6  -1  15    4.35    0.52
  -5  -1 -15    2.92    0.42
   5   1 -15    2.57    0.39
   5  -1  15    3.14    0.44
   4   1 -15   21.76    0.96
   4  -1  15   20.06    0.87
  -4  -1 -15   20.26    0.92
   3   1 -15   12.47    0.69
   3  -1  15   13.01    0.62
  -3  -1 -15   13.10    0.67
   2   1 -15    6.12    0.40
  -2  -1 -15    6.08    0.42
  -2  -1 -15    4.66    0.37
   2   1 -15    6.33    0.47
   1  -1  15   10.71    0.48
  -1  -1 -15   10.89    0.55
   1   1 -15   11.06    0.58
  -1  -1 -15   11.14    0.55
  -1   1  15   11.11    0.50
   1   1 -15   10.00    0.53
   0   1 -15    0.04    0.17
   0   1  15   -0.02    0.12
   0  -1 -15    0.10    0.17
   0   1 -15   -0.04    0.17
   0  -1 -15    0.15    0.17
  -1   1 -15   11.42    0.58
   1  -1 -15   10.52    0.57
  -1   1 -15   11.36    0.53
   1   1  15   10.85    0.53
   1  -1 -15   11.15    0.52
   2  -1 -15    5.90    0.44
  -2   1 -15    5.47    0.37
  -2   1 -15    5.68    0.43
   2   1  15    6.82    0.43
  -3   1 -15   13.18    0.69
   3   1  15   12.73    0.63
   3  -1 -15   11.50    0.64
   4   1  15   21.13    0.91
  -4   1 -15   22.88    1.00
   4  -1 -15   20.88    0.94
   5   1  15    2.81    0.43
   5  -1 -15    2.59    0.43
  -5   1 -15    2.69    0.43
  -6   1 -15    4.50    0.52
   6  -1 -15    3.50    0.51
   6   1  15    3.78    0.50
   7   1  15    2.07    0.47
  -7   1 -15    2.08    0.45
   7  -1 -15    1.50    0.43
   8  -1 -15    1.40    0.46
   8   1  15    1.29    0.42
   8  -2  15    0.34    0.42
   8   2 -15    0.67    0.38
   7   2 -15    1.31    0.39
   7  -2  15    1.17    0.42
   7  -2  15    1.75    0.46
   6   2 -15    0.38    0.30
   6  -2  15   -0.15    0.31
   5   2 -15    0.03    0.26
  -5  -2 -15    0.21    0.25
   5  -2  15   -0.10    0.24
   4  -2  15    6.12    0.47
  -4  -2 -15    5.42    0.46
   4   2 -15    5.96    0.49
  -3  -2 -15    3.30    0.38
   3   2 -15    4.21    0.41
   3  -2  15    4.20    0.40
   3   2 -15    3.46    0.41
   2   2 -15   11.09    0.61
   2   2 -15   11.75    0.59
  -2  -2 -15   11.40    0.60
  -2  -2 -15   10.78    0.55
   2  -2  15   11.10    0.52
   1   2 -15   12.25    0.60
  -1  -2 -15   11.66    0.59
   1   2 -15   12.49    0.62
  -1  -2 -15   11.84    0.58
   0  -2 -15    0.06    0.17
   0   2 -15   -0.01    0.16
   0   2  15    0.32    0.18
   0  -2 -15    0.38    0.19
   0   2 -15   -0.10    0.17
  -1   2 -15   11.33    0.61
   1   2  15   11.94    0.56
   1  -2 -15   11.21    0.60
   2   2  15   11.03    0.57
  -2   2 -15   10.78    0.61
   2  -2 -15   12.23    0.63
   3  -2 -15    3.97    0.45
   3   2  15    3.28    0.39
  -3   2 -15    3.63    0.42
   4  -2 -15    6.09    0.53
  -4   2 -15    5.92    0.49
   4   2  15    6.25    0.49
   5  -2 -15   -0.27    0.23
   5   2  15   -0.07    0.22
  -5   2 -15   -0.27    0.20
   6   2  15   -0.15    0.28
  -6   2 -15    0.28    0.31
   6  -2 -15   -0.22    0.24
  -7   2 -15    0.96    0.36
   7  -2 -15    0.96    0.41
   7   2  15    1.59    0.45
  -8   2 -15    0.80    0.40
   8   2  15    0.01    0.37
   8  -2 -15    0.31    0.37
   8  -3  15    0.57    0.47
   8  -3  15    0.97    0.47
   8   3 -15    0.10    0.41
   7  -3  15   -0.30    0.32
   7   3 -15    0.35    0.32
   7  -3  15    0.20    0.37
   6   3 -15    0.10    0.27
   6  -3  15    0.49    0.35
   6  -3  15    1.06    0.37
   5  -3  15    0.72    0.30
   5   3 -15    0.82    0.29
   5  -3  15    0.59    0.32
  -4   3  15    1.15    0.27
   4   3 -15    1.59    0.34
   4   3 -15    1.34    0.30
   4  -3  15    1.10    0.30
   4  -3  15    1.37    0.31
  -3  -3 -15    4.52    0.44
   3   3 -15    4.07    0.45
  -3   3  15    4.14    0.40
   3   3 -15    4.49    0.42
   2   3 -15    4.01    0.42
   2   3 -15    4.30    0.42
  -2  -3 -15    4.42    0.42
  -2   3  15    4.30    0.38
  -2  -3 -15    3.97    0.39
   1   3 -15    4.60    0.42
  -1  -3 -15    4.97    0.39
  -1  -3 -15    3.74    0.36
   1   3 -15    4.01    0.40
  -1   3  15    4.62    0.36
   0  -3 -15    0.04    0.17
   0   3  15    0.22    0.18
   0   3 -15    0.07    0.17
   0   3 -15    0.38    0.19
   1   3  15    4.58    0.39
  -1   3 -15    4.64    0.43
   1  -3 -15    4.64    0.44
  -2   3 -15    4.30    0.44
   2  -3 -15    4.05    0.42
   2   3  15    3.60    0.40
  -3   3 -15    3.69    0.42
   3   3  15    3.64    0.39
   3  -3 -15    4.56    0.47
   4   3  15    0.59    0.28
   4  -3 -15    1.25    0.31
  -4   3 -15    1.16    0.30
  -5   3 -15    0.38    0.26
   5   3  15    1.14    0.31
   5  -3 -15    0.38    0.26
  -6   3 -15    1.04    0.31
   6  -3 -15    0.72    0.36
   6   3  15    0.50    0.34
  -7   3 -15    0.12    0.29
   7   3  15    0.50    0.39
   7  -3 -15   -0.04    0.30
  -8   3 -15    0.81    0.39
   8  -3 -15   -0.08    0.41
   7   4 -15   -0.14    0.34
   7  -4  15    0.50    0.38
   7  -4  15    0.08    0.40
   6   4 -15    1.57    0.39
   5   4 -15    1.70    0.38
   5  -4  15    1.19    0.34
   5   4 -15    1.44    0.34
   5  -4  15    1.48    0.33
   4   4 -15    3.31    0.44
   4   4 -15    3.10    0.42
   4  -4  15    3.03    0.38
   4  -4  15    2.56    0.36
  -4   4  15    3.07    0.38
   3   4 -15    8.48    0.55
   3   4 -15    8.27    0.58
  -3   4  15    8.24    0.53
   2   4 -15    6.52    0.47
   2   4 -15    6.11    0.48
  -2   4  15    5.93    0.43
  -1  -4 -15    6.24    0.41
   1   4 -15    5.63    0.43
  -1  -4 -15    5.84    0.42
   1   4 -15    4.96    0.42
  -1   4  15    4.81    0.40
   0   4  15   30.13    1.08
   0   4 -15   31.36    1.16
   0   4 -15   30.08    1.06
   0  -4 -15   31.40    1.14
   1   4  15    5.41    0.42
  -1   4 -15    3.94    0.34
  -1   4 -15    5.32    0.47
   1  -4 -15    5.15    0.42
   2  -4 -15    6.36    0.48
  -2   4 -15    6.29    0.49
   2   4  15    6.17    0.47
   3   4  15    8.04    0.53
  -3   4 -15    8.11    0.57
   3  -4 -15    8.57    0.58
   4   4  15    1.95    0.37
   4  -4 -15    2.52    0.41
  -4   4 -15    2.84    0.41
   5  -4 -15    1.00    0.32
  -5   4 -15    1.34    0.35
   5   4  15    0.95    0.32
   6   4  15    1.75    0.37
  -6   4 -15    1.78    0.37
   6  -4 -15    1.37    0.39
  -7   4 -15   -0.04    0.27
   7   4  15    0.16    0.36
   7  -4 -15    0.15    0.30
   7   5 -15   -0.56    0.33
   7  -5  15    0.91    0.48
   7  -5  15   -0.28    0.44
   6  -5  15    1.54    0.44
   6  -5  15    2.44    0.50
  -5   5  15    4.36    0.50
   5   5 -15    3.18    0.46
   4   5 -15    3.45    0.47
  -4   5  15    3.49    0.44
  -3   5  15    2.57    0.37
   3   5 -15    3.44    0.43
   2   5 -15    1.24    0.28
  -2   5  15    1.17    0.27
   1   5 -15   -0.06    0.22
  -1  -5 -15    0.30    0.24
  -1   5  15    0.26    0.21
   0   5  15    1.86    0.30
   0   5 -15    2.65    0.32
   0   5 -15    2.12    0.34
   0  -5 -15    1.46    0.30
   1   5  15    0.46    0.21
  -1   5 -15    0.66    0.25
   1  -5 -15    0.37    0.21
   2  -5 -15    0.93    0.30
   2   5  15    1.76    0.33
  -2   5 -15    1.25    0.29
   3  -5 -15    3.20    0.43
   3   5  15    2.80    0.40
  -3   5 -15    3.16    0.42
  -4   5 -15    2.62    0.41
   4   5  15    3.80    0.47
   4  -5 -15    3.71    0.50
   5   5  15    3.58    0.46
  -5   5 -15    3.22    0.47
   5  -5 -15    3.25    0.48
   6  -5 -15    0.87    0.32
   6   5  15    1.08    0.38
  -6   5 -15    1.32    0.41
   7  -5 -15   -0.54    0.30
  -7   5 -15   -0.16    0.33
   7   5  15    0.82    0.41
   7  -6  15   -0.46    0.41
   7  -6  15   -0.04    0.47
   6   6 -15    0.59    0.38
  -6   6  15    0.05    0.34
   5   6 -15    1.22    0.38
  -5   6  15    1.23    0.36
   4   6 -15    1.41    0.38
  -4   6  15    1.72    0.33
  -3   6  15    4.51    0.49
   3   6 -15    3.97    0.49
  -2   6  15    3.29    0.42
   2   6 -15    3.81    0.45
  -1   6  15   24.49    1.01
   1   6 -15   25.94    1.08
   0   6 -15   15.72    0.82
   0  -6 -15   15.79    0.80
   0   6  15   17.16    0.81
   1   6  15   24.19    1.01
  -1   6 -15   22.68    1.02
   1  -6 -15   25.46    1.05
   2   6  15    3.26    0.40
  -2   6 -15    3.72    0.47
   2  -6 -15    3.41    0.43
   3  -6 -15    3.08    0.43
   3   6  15    4.14    0.47
  -3   6 -15    3.70    0.49
   4   6  15    1.80    0.37
   4  -6 -15    1.85    0.40
  -4   6 -15    2.09    0.40
   5  -6 -15    1.52    0.38
  -5   6 -15    1.47    0.40
   5   6  15    1.43    0.39
   6   6  15    0.09    0.30
   6  -6 -15    0.13    0.36
  -6   6 -15   -0.49    0.34
   7   6  15    0.32    0.39
  -7   6 -15    0.56    0.36
   7  -6 -15    0.62    0.44
  -6   7  15    3.13    0.54
   6   7 -15    2.87    0.55
  -5   7  15    2.21    0.45
   5   7 -15    3.05    0.50
   4   7 -15    2.04    0.43
  -4   7  15    2.24    0.43
  -3   7  15    0.64    0.32
   3   7 -15    0.69    0.30
   2   7 -15    2.27    0.38
  -2   7  15    3.17    0.44
   1   7 -15   -0.10    0.23
  -1   7  15    0.11    0.25
   0   7  15    0.68    0.29
   0  -7 -15    1.64    0.32
   0   7 -15    0.85    0.29
  -1   7 -15    0.05    0.27
   1  -7 -15    0.31    0.24
   1   7  15    0.06    0.21
   2   7  15    2.83    0.42
   2  -7 -15    2.12    0.39
  -2   7 -15    3.27    0.46
   3  -7 -15    1.52    0.34
  -3   7 -15    1.14    0.32
   3   7  15    1.87    0.39
   4   7  15    1.08    0.36
  -4   7 -15    2.47    0.46
   4  -7 -15    2.19    0.44
   5  -7 -15    3.35    0.52
   5   7  15    3.00    0.49
  -5   7 -15    2.99    0.49
  -6   7 -15    2.38    0.48
   6  -7 -15    3.15    0.56
   6   7  15    1.87    0.50
   6   8 -15    0.35    0.40
  -6   8  15    1.06    0.43
  -5   8  15    4.24    0.55
   5   8 -15    3.88    0.59
  -4   8  15    4.12    0.54
   4   8 -15    4.01    0.54
  -3   8  15    1.35    0.35
   3   8 -15    1.29    0.38
   2   8 -15    3.74    0.49
  -2   8  15    4.06    0.51
   1   8 -15    1.26    0.36
  -1   8  15    0.93    0.31
   0   8  15    5.36    0.54
   0   8 -15    4.95    0.54
  -1   8 -15    1.16    0.34
   1  -8 -15    1.30    0.36
   1   8  15    1.33    0.33
   2   8  15    3.13    0.44
   2  -8 -15    3.16    0.48
   3   8  15    1.12    0.38
  -3   8 -15    1.02    0.34
   3  -8 -15    1.71    0.38
   4  -8 -15    3.85    0.55
  -4   8 -15    3.03    0.50
   4   8  15    3.28    0.49
  -5   8 -15    3.46    0.55
   5   8  15    2.94    0.49
   5  -8 -15    3.52    0.56
   6   8  15   -0.28    0.38
  -6   8 -15    0.29    0.35
   6  -8 -15   -0.16    0.40
   5   9 -15   -0.43    0.38
  -5   9  15   -0.27    0.37
   4   9 -15   -0.20    0.33
  -4   9  15    0.60    0.40
   3   9 -15    0.10    0.31
  -3   9  15   -0.40    0.27
   2   9 -15    0.37    0.32
  -2   9  15    0.41    0.32
   1   9 -15    2.14    0.46
  -1   9  15    3.22    0.46
   0   9  15    0.08    0.28
   0   9 -15    0.52    0.29
   1   9  15    2.71    0.43
  -1   9 -15    2.97    0.47
   2   9  15    0.40    0.27
  -2   9 -15    0.06    0.30
   3   9  15   -0.27    0.28
  -3   9 -15   -0.36    0.31
   3  -9 -15    0.16    0.34
  -4   9 -15   -0.13    0.35
   4   9  15    0.45    0.36
   4  -9 -15    1.05    0.44
   5   9  15    0.10    0.34
  -5   9 -15    0.39    0.45
   5  -9 -15    0.12    0.38
   4  10 -15    0.38    0.35
  -4  10  15   -0.08    0.33
  -3  10  15    0.81    0.37
   3  10 -15    1.05    0.44
  -2  10  15    0.25    0.32
   2  10 -15    0.74    0.39
  -1  10  15    0.87    0.39
   1  10 -15    0.62    0.39
   0  10  15    0.27    0.31
   0  10 -15   -0.25    0.31
  -1  10 -15    1.28    0.41
   1  10  15    1.23    0.40
   2  10  15    0.51    0.33
  -2  10 -15    0.90    0.36
  -3  10 -15    0.98    0.38
   3  10  15    0.53    0.39
   4  10  15    0.47    0.36
  -4  10 -15    0.19    0.40
  -3  11  15    0.15    0.40
   3  11 -15    0.12    0.38
   2  11 -15   -0.08    0.41
  -2  11  15    0.07    0.34
  -1  11  15    0.36    0.36
   1  11 -15    0.04    0.39
   0  11  15   -0.23    0.33
   0  11 -15   -0.20    0.33
  -1  11 -15   -0.14    0.32
   1  11  15   -0.08    0.36
   2  11  15    0.01    0.34
  -2  11 -15   -0.38    0.33
   3  11  15   -0.32    0.30
  -3  11 -15   -0.22    0.35
   0   0 -16   31.61    1.09
   0   0 -16   29.30    1.05
   1   0 -16    7.07    0.44
  -1   0 -16    7.36    0.44
   1   0  16    5.56    0.38
   1   0 -16    7.17    0.47
  -1   0 -16    6.35    0.44
   2   0 -16   21.99    0.91
   2   0  16   23.55    0.85
  -2   0 -16   17.66    0.77
  -2   0 -16   23.49    0.94
   3   0 -16    0.21    0.24
  -3   0 -16    0.43    0.23
   3   0  16    0.38    0.21
   4   0 -16   -0.11    0.23
  -4   0 -16   -0.24    0.20
   4   0  16   -0.25    0.22
  -5   0 -16    1.24    0.36
   5   0 -16    1.31    0.33
   5   0  16    1.27    0.34
   6   0 -16   -0.02    0.25
  -6   0 -16    0.25    0.27
   6   0  16   -0.24    0.30
   7   0 -16    1.68    0.46
   7   0  16    0.90    0.38
  -7   0 -16    1.13    0.41
   8   0  16   -0.09    0.36
   8   0 -16   -0.12    0.39
   8   1 -16    0.19    0.36
   8  -1  16   -0.20    0.38
   7   1 -16    0.45    0.34
   7  -1  16    0.48    0.40
   6  -1  16    0.62    0.32
  -6  -1 -16    0.88    0.34
   6   1 -16    0.53    0.32
   5  -1  16    0.38    0.28
   5   1 -16    0.08    0.27
  -5  -1 -16    0.12    0.27
  -4  -1 -16    6.85    0.54
   4  -1  16    6.46    0.49
   4   1 -16    6.13    0.58
  -3  -1 -16    2.13    0.34
   3  -1  16    2.82    0.34
   3   1 -16    2.52    0.37
   2   1 -16    1.04    0.24
   2   1 -16    1.07    0.29
  -2  -1 -16    1.00    0.24
   2  -1  16    0.04    0.16
  -2  -1 -16    1.13    0.26
  -1  -1 -16    2.02    0.28
  -1  -1 -16    2.40    0.32
   1   1 -16    2.05    0.28
   1   1 -16    1.64    0.29
   0  -1 -16   13.66    0.64
   0   1 -16   12.05    0.59
   0  -1 -16   12.96    0.60
   0   1 -16   12.51    0.62
   0   1  16   10.08    0.52
  -1   1 -16    1.63    0.28
  -1   1 -16    1.87    0.26
   1   1  16    1.52    0.26
   1  -1 -16    1.50    0.27
  -2   1 -16    1.32    0.28
   2  -1 -16    1.07    0.26
   2   1  16    1.47    0.26
  -3   1 -16    2.22    0.37
   3   1  16    2.39    0.33
   3  -1 -16    3.21    0.41
   4  -1 -16    5.94    0.50
  -4   1 -16    7.21    0.56
   4   1  16    7.13    0.53
   5   1  16    0.33    0.26
  -5   1 -16    0.09    0.28
   5  -1 -16    0.07    0.28
   6  -1 -16    0.56    0.37
   6   1  16    0.72    0.38
  -6   1 -16    0.51    0.34
   7  -1 -16    0.28    0.38
   7   1  16    0.34    0.35
  -7   1 -16    0.18    0.36
   8  -1 -16    0.09    0.38
   7   2 -16   -0.08    0.34
   7  -2  16   -0.46    0.37
   6  -2  16    4.94    0.56
   6   2 -16    4.51    0.56
   5  -2  16   -0.02    0.28
   5   2 -16   -0.30    0.26
  -5  -2 -16   -0.22    0.23
   4  -2  16    5.17    0.48
  -4  -2 -16    4.79    0.49
   4   2 -16    5.32    0.55
   3   2 -16    2.91    0.38
   3  -2  16    3.42    0.37
   3   2 -16    3.31    0.38
  -3  -2 -16    2.63    0.39
  -2  -2 -16    5.25    0.40
   2   2 -16    5.11    0.48
  -2  -2 -16    5.33    0.44
   2   2 -16    5.49    0.42
  -1  -2 -16    4.59    0.38
   1   2 -16    4.95    0.44
  -1  -2 -16    5.39    0.41
   1   2 -16    5.26    0.46
   0   2  16    6.50    0.42
   0   2 -16    6.89    0.45
   0   2 -16    6.83    0.45
   0  -2 -16    6.49    0.42
   0  -2 -16    5.80    0.42
  -1   2 -16    5.21    0.47
   1   2  16    4.81    0.39
  -1   2 -16    3.08    0.33
   1  -2 -16    5.31    0.43
  -2   2 -16    5.55    0.46
   2   2  16    4.86    0.39
   2  -2 -16    4.94    0.46
  -3   2 -16    2.73    0.38
   3  -2 -16    2.71    0.38
   3   2  16    3.38    0.40
   4  -2 -16    4.63    0.50
  -4   2 -16    4.11    0.47
   4   2  16    4.57    0.50
   5   2  16    0.58    0.32
   5  -2 -16    0.22    0.28
  -5   2 -16   -0.20    0.24
  -6   2 -16    4.75    0.59
   6   2  16    4.79    0.56
   6  -2 -16    4.54    0.57
   7   2  16   -0.22    0.37
  -7   2 -16   -0.16    0.36
   7  -2 -16    0.23    0.38
   7   3 -16    0.27    0.35
   7  -3  16    0.48    0.40
   7  -3  16    0.47    0.42
   6   3 -16   -0.12    0.32
   6  -3  16   -0.15    0.34
   6  -3  16    0.13    0.35
   5   3 -16    5.07    0.56
   5  -3  16    4.97    0.54
   4   3 -16    0.58    0.30
  -4  -3 -16    1.08    0.30
   4  -3  16    0.89    0.28
  -3   3  16    2.63    0.34
   3   3 -16    2.76    0.39
  -3  -3 -16    2.35    0.36
   3   3 -16    2.34    0.35
   2   3 -16    5.78    0.45
  -2  -3 -16    5.48    0.43
  -2  -3 -16    5.86    0.44
   2   3 -16    5.94    0.47
  -2   3  16    5.83    0.41
  -1  -3 -16    2.14    0.31
  -1  -3 -16    1.81    0.29
   1   3 -16    2.07    0.31
  -1   3  16    1.99    0.29
   1   3 -16    2.89    0.34
   0  -3 -16    2.36    0.34
   0   3 -16    2.69    0.36
   0   3 -16    2.08    0.30
   0   3  16    2.25    0.31
   1  -3 -16    1.73    0.33
   1   3  16    1.74    0.29
  -1   3 -16    2.27    0.34
  -2   3 -16    5.44    0.46
   2   3  16    5.32    0.43
   2  -3 -16    5.42    0.44
   3  -3 -16    1.82    0.34
  -3   3 -16    2.27    0.37
   3   3  16    1.85    0.32
   4   3  16    0.40    0.28
   4  -3 -16    0.88    0.32
  -4   3 -16    0.98    0.31
  -5   3 -16    5.05    0.55
   5  -3 -16    5.86    0.60
   5   3  16    5.91    0.57
   6   3  16   -0.34    0.31
   6  -3 -16   -0.05    0.29
  -6   3 -16    0.12    0.31
   7  -3 -16   -0.03    0.37
  -7   3 -16    0.20    0.35
   7   3  16   -0.56    0.31
   7  -4  16    0.93    0.47
   7  -4  16    0.50    0.45
   7   4 -16    0.41    0.39
   6   4 -16    0.08    0.32
   6  -4  16    0.52    0.37
   6  -4  16    0.38    0.36
   5   4 -16    1.99    0.39
   5  -4  16    2.31    0.42
   5  -4  16    2.51    0.43
  -4   4  16    0.13    0.24
   4   4 -16   -0.16    0.23
   4   4 -16   -0.40    0.23
  -3   4  16    2.32    0.34
   3   4 -16    2.24    0.35
   3   4 -16    1.92    0.36
  -2  -4 -16    3.46    0.40
  -2  -4 -16    4.14    0.42
   2   4 -16    4.72    0.47
  -2   4  16    3.98    0.41
   2   4 -16    3.11    0.39
   1   4 -16    5.96    0.52
  -1  -4 -16    5.27    0.44
  -1   4  16    4.82    0.41
   1   4 -16    5.61    0.47
   0   4 -16    0.93    0.26
   0  -4 -16    1.33    0.29
   0   4  16    1.11    0.25
   0   4 -16    0.91    0.25
   1   4  16    5.24    0.46
  -1   4 -16    5.16    0.47
   1  -4 -16    5.53    0.51
   2   4  16    3.94    0.41
   2  -4 -16    4.56    0.46
  -2   4 -16    4.06    0.47
   3   4  16    1.93    0.35
  -3   4 -16    1.62    0.38
   3  -4 -16    1.65    0.33
   4  -4 -16   -0.12    0.22
   4   4  16   -0.08    0.22
  -4   4 -16   -0.10    0.21
   5  -4 -16    2.20    0.43
   5   4  16    1.73    0.43
  -5   4 -16    2.54    0.45
   6  -4 -16   -0.61    0.30
   6   4  16    0.43    0.36
  -6   4 -16    0.12    0.32
   7  -4 -16    0.22    0.36
   7   4  16    0.56    0.40
  -7   4 -16    1.11    0.40
   7  -5  16   -0.01    0.39
   7   5 -16    0.28    0.40
   7  -5  16    0.15    0.43
   6   5 -16   -0.15    0.28
   5   5 -16    0.77    0.34
   5   5 -16    0.40    0.33
  -4   5  16    1.30    0.34
   4   5 -16    1.54    0.36
  -3   5  16    3.00    0.40
   3   5 -16    3.21    0.44
  -2   5  16    0.95    0.28
   2   5 -16    1.51    0.32
  -1   5  16    1.32    0.30
   1   5 -16    0.63    0.25
   1   5 -16    1.26    0.31
  -1  -5 -16    0.98    0.27
   0   5 -16   -0.13    0.21
   0   5 -16   -0.10    0.20
   0  -5 -16    0.03    0.22
   0   5  16    0.18    0.23
   1  -5 -16    0.97    0.28
   1   5  16    1.19    0.30
  -1   5 -16    0.69    0.28
   2  -5 -16    1.42    0.31
  -2   5 -16    1.61    0.35
   2   5  16    1.02    0.28
   3  -5 -16    2.13    0.38
  -3   5 -16    1.75    0.37
   3   5  16    2.28    0.37
  -4   5 -16    1.28    0.34
   4  -5 -16    1.35    0.38
   4   5  16    1.13    0.30
   5   5  16    0.47    0.32
   5  -5 -16    1.30    0.36
  -5   5 -16    0.76    0.36
   6  -5 -16    0.00    0.35
  -6   5 -16    0.13    0.37
   6   5  16   -0.20    0.34
  -7   5 -16    0.80    0.38
   7  -5 -16   -0.43    0.40
   7   5  16   -0.02    0.36
  -5   6  16    0.06    0.33
   5   6 -16    0.82    0.37
  -4   6  16    0.50    0.31
   4   6 -16    0.48    0.30
  -3   6  16    1.45    0.36
   3   6 -16    0.82    0.32
   2   6 -16    8.36    0.61
  -2   6  16    8.41    0.58
   1   6 -16    1.83    0.34
  -1   6  16    2.22    0.37
   0   6 -16    6.57    0.47
   0   6  16    7.18    0.55
   0  -6 -16    7.15    0.55
   0   6 -16    6.59    0.53
   1  -6 -16    2.00    0.36
  -1   6 -16    1.74    0.37
   1   6  16    2.32    0.39
  -2   6 -16    7.49    0.57
   2  -6 -16    6.81    0.55
   2   6  16    7.60    0.56
   3   6  16    0.80    0.33
  -3   6 -16    1.48    0.35
   3  -6 -16    1.09    0.29
   4  -6 -16   -0.24    0.26
  -4   6 -16    0.43    0.30
   4   6  16    0.66    0.29
   5   6  16    0.23    0.29
  -5   6 -16    0.05    0.30
   5  -6 -16    0.29    0.32
   6  -6 -16    3.24    0.56
   6   6  16    2.92    0.52
  -6   6 -16    2.57    0.48
   6   7 -16    1.94    0.49
  -6   7  16    0.99    0.47
  -5   7  16    0.32    0.34
   5   7 -16    0.04    0.37
  -4   7  16    0.93    0.36
   4   7 -16    0.39    0.32
  -3   7  16    0.08    0.30
   3   7 -16    0.02    0.30
   2   7 -16    1.28    0.38
  -2   7  16    1.46    0.32
  -1   7  16    1.68    0.36
   1   7 -16    1.10    0.33
   0   7  16    2.08    0.40
   0  -7 -16    2.06    0.39
   0   7 -16    1.40    0.37
   1   7  16    1.97    0.37
   1  -7 -16    1.60    0.35
  -1   7 -16    1.17    0.31
   2  -7 -16    1.21    0.36
   2   7  16    1.56    0.37
  -2   7 -16    1.29    0.31
   3   7  16   -0.04    0.28
  -3   7 -16    0.06    0.28
   3  -7 -16   -0.21    0.26
   4  -7 -16    0.42    0.36
  -4   7 -16    0.51    0.35
   4   7  16    0.51    0.33
  -5   7 -16    0.52    0.34
   5   7  16   -0.09    0.33
   5  -7 -16    0.55    0.38
   6   7  16    0.88    0.42
  -6   7 -16    1.68    0.47
   6  -7 -16    1.33    0.47
  -5   8  16    0.62    0.35
   5   8 -16   -0.49    0.35
  -4   8  16   -0.12    0.33
   4   8 -16   -0.48    0.33
  -3   8  16    2.88    0.44
   3   8 -16    2.50    0.47
  -2   8  16    3.25    0.47
   2   8 -16    1.78    0.40
   1   8 -16    3.97    0.54
  -1   8  16    4.19    0.48
   0   8  16    1.08    0.35
   0   8 -16    0.68    0.31
   1   8  16    4.28    0.49
  -1   8 -16    2.75    0.45
   2   8  16    3.33    0.49
   2  -8 -16    2.67    0.46
  -2   8 -16    2.29    0.44
  -3   8 -16    2.98    0.47
   3   8  16    2.23    0.43
   3  -8 -16    2.51    0.42
   4  -8 -16    0.32    0.34
  -4   8 -16    0.29    0.33
   4   8  16    0.33    0.31
   5   8  16   -0.41    0.34
  -5   8 -16    0.14    0.39
   5  -8 -16    0.13    0.34
   5   9 -16    0.18    0.38
  -5   9  16    0.06    0.39
   4   9 -16    1.04    0.43
  -4   9  16    1.11    0.43
   3   9 -16    0.20    0.34
  -3   9  16    0.30    0.37
  -2   9  16    0.26    0.31
   2   9 -16   -0.04    0.30
   1   9 -16    0.00    0.32
  -1   9  16   -0.06    0.30
   0   9 -16    0.24    0.28
   0   9  16    0.32    0.33
   1   9  16    0.04    0.32
  -1   9 -16   -0.03    0.33
   2   9  16    0.03    0.32
  -2   9 -16    0.10    0.32
  -3   9 -16    0.05    0.31
   3  -9 -16    1.08    0.40
   3   9  16    0.23    0.32
  -4   9 -16    0.37    0.40
   4  -9 -16    0.74    0.42
   4   9  16    1.02    0.42
  -5   9 -16    0.46    0.44
   5  -9 -16    0.16    0.38
  -4  10  16    0.17    0.38
   4  10 -16    0.02    0.35
   3  10 -16   -0.20    0.35
  -3  10  16    0.02    0.32
   2  10 -16   -0.06    0.36
  -2  10  16    0.44    0.38
   1  10 -16    0.76    0.36
  -1  10  16    0.42    0.37
   0  10 -16    0.01    0.35
   0  10  16    0.00    0.31
   1  10  16    0.71    0.35
  -1  10 -16    0.75    0.36
  -2  10 -16   -0.27    0.32
   2  10  16   -0.22    0.29
  -3  10 -16   -0.55    0.37
   3  10  16   -0.08    0.34
   4 -10 -16   -0.28    0.39
  -4  10 -16   -0.04    0.41
   2  11 -16    0.03    0.41
  -2  11  16   -0.02    0.40
   1  11 -16   -0.05    0.36
  -1  11  16   -0.52    0.33
   0  11 -16    1.23    0.43
   0  11  16    0.81    0.42
   1  11  16   -0.04    0.36
  -1  11 -16    0.84    0.45
  -2  11 -16    0.08    0.43
   0   0 -17    0.01    0.19
   0   0 -17    0.28    0.21
  -1   0 -17    1.52    0.28
   1   0 -17    1.48    0.29
  -1   0 -17    2.02    0.32
   1   0 -17    2.82    0.33
  -2   0 -17    4.45    0.46
   2   0  17    4.39    0.40
   2   0 -17    3.77    0.43
  -3   0 -17    1.43    0.37
   3   0 -17    0.90    0.27
   3   0  17    1.29    0.30
  -4   0 -17    0.25    0.25
   4   0  17    0.53    0.27
   4   0 -17    0.06    0.23
   5   0  17    0.54    0.32
   5   0 -17   -0.18    0.25
  -5   0 -17    0.16    0.30
  -6   0 -17   -0.16    0.28
   6   0  17    0.19    0.33
   6   0 -17   -0.04    0.34
   7   0 -17    0.11    0.37
   7   0  17   -0.15    0.38
  -7   0 -17    0.32    0.34
   7  -1  17   -0.33    0.33
   7   1 -17   -0.15    0.33
  -6  -1 -17    0.33    0.31
   6  -1  17   -0.30    0.34
   6   1 -17    0.28    0.30
  -5  -1 -17    0.50    0.28
   5   1 -17    0.82    0.31
   5  -1  17    0.53    0.30
   4   1 -17    1.21    0.36
  -4  -1 -17    1.36    0.34
   4  -1  17    2.06    0.35
  -3  -1 -17    5.85    0.48
   3  -1  17    5.75    0.44
   3   1 -17    5.88    0.49
   2   1 -17   -0.01    0.20
   2   1 -17    0.49    0.22
  -2  -1 -17    0.16    0.24
  -2  -1 -17   -0.10    0.18
   1   1 -17    1.69    0.30
  -1  -1 -17    1.65    0.30
   1   1 -17    1.99    0.30
  -1  -1 -17    1.59    0.30
   0   1 -17    3.43    0.37
   0  -1 -17    3.74    0.40
   0   1 -17    3.98    0.40
   0  -1 -17    3.62    0.37
  -1   1 -17    2.02    0.32
  -1   1 -17    1.62    0.28
   1  -1 -17    1.25    0.28
   1   1  17    2.10    0.29
  -2   1 -17   -0.11    0.18
   2   1  17   -0.17    0.20
   2  -1 -17    0.04    0.22
   3  -1 -17    5.69    0.48
   3   1  17    6.54    0.47
  -3   1 -17    5.81    0.49
   4  -1 -17    1.71    0.37
   4   1  17    1.80    0.35
  -4   1 -17    1.94    0.37
   5   1  17    0.88    0.34
   5  -1 -17    0.88    0.31
  -5   1 -17    1.34    0.35
   6  -1 -17    0.30    0.34
   6   1  17    0.82    0.38
  -6   1 -17    0.44    0.34
   7  -1 -17   -0.21    0.31
  -7   1 -17   -0.43    0.27
   7   1  17    0.02    0.38
   7  -2  17    1.54    0.48
   7   2 -17    0.74    0.37
   6  -2  17    0.35    0.36
   6   2 -17   -0.06    0.34
   5  -2  17    1.38    0.38
  -5  -2 -17    2.18    0.43
   5   2 -17    1.50    0.36
   4   2 -17    0.04    0.24
  -4  -2 -17    0.03    0.26
   4  -2  17   -0.05    0.25
  -3  -2 -17    0.59    0.28
   3   2 -17    0.79    0.27
   2   2 -17    4.88    0.47
  -2  -2 -17    5.50    0.50
  -2  -2 -17    5.94    0.44
   2   2 -17    5.52    0.43
  -1  -2 -17    2.75    0.36
  -1  -2 -17    2.72    0.34
   1   2 -17    3.36    0.39
   1   2 -17    3.22    0.40
   0   2 -17    0.31    0.21
   0   2 -17    0.34    0.20
   0  -2 -17    0.13    0.20
   0   2  17    0.13    0.18
  -1   2 -17    2.55    0.35
   1   2  17    3.48    0.37
  -1   2 -17    2.11    0.33
   1  -2 -17    2.35    0.34
  -2   2 -17    5.96    0.47
   2   2  17    5.66    0.48
   2  -2 -17    5.55    0.52
   3  -2 -17    0.73    0.30
   3   2  17    1.17    0.28
  -3   2 -17    0.44    0.25
   4   2  17    0.11    0.25
   4  -2 -17   -0.11    0.26
  -4   2 -17    0.14    0.25
   5  -2 -17    1.68    0.38
  -5   2 -17    1.60    0.39
   5   2  17    1.27    0.36
   6   2  17    0.38    0.31
  -6   2 -17    0.46    0.31
   6  -2 -17    0.09    0.33
  -7   2 -17    0.76    0.42
   7  -2 -17    0.91    0.39
   7   2  17    1.26    0.44
   7  -3  17   -0.25    0.40
   7   3 -17   -0.10    0.36
   6   3 -17    3.88    0.58
   6  -3  17    3.97    0.54
   5   3 -17    1.04    0.36
   5  -3  17    0.29    0.30
   4   3 -17    5.69    0.56
  -4  -3 -17    6.75    0.62
   3   3 -17    0.84    0.30
  -3  -3 -17    0.69    0.31
   3   3 -17    0.50    0.26
   2   3 -17    5.87    0.48
  -2  -3 -17    5.39    0.46
  -2  -3 -17    5.03    0.43
   2   3 -17    6.27    0.54
  -1  -3 -17    0.21    0.23
  -1  -3 -17    0.59    0.22
   1   3 -17    0.11    0.20
  -1   3  17   -0.24    0.19
   1   3 -17   -0.02    0.22
   0   3 -17    2.13    0.32
   0   3 -17    2.22    0.33
   0   3  17    2.24    0.32
   0  -3 -17    2.23    0.32
   1  -3 -17    0.00    0.20
  -1   3 -17    0.13    0.20
   1   3  17    0.14    0.20
   2   3  17    5.57    0.45
   2  -3 -17    5.52    0.52
  -2   3 -17    6.00    0.55
   3  -3 -17    0.65    0.28
  -3   3 -17    0.49    0.25
   3   3  17    0.62    0.26
  -4   3 -17    5.36    0.58
   4  -3 -17    4.89    0.55
   4   3  17    5.65    0.55
   5   3  17    0.09    0.30
  -5   3 -17    0.21    0.28
   5  -3 -17   -0.21    0.31
  -6   3 -17    5.51    0.62
   6  -3 -17    5.25    0.62
   6   3  17    4.87    0.60
   7  -3 -17    0.02    0.39
  -7   3 -17    0.17    0.37
   7   3  17    0.76    0.44
   7   4 -17   -0.40    0.38
   7  -4  17    0.02    0.43
   7  -4  17    0.45    0.42
   6   4 -17    1.00    0.38
   5   4 -17    0.32    0.30
   4   4 -17    0.50    0.29
   4   4 -17    0.70    0.32
  -3   4  17    3.41    0.41
   3   4 -17    2.98    0.42
   3   4 -17    2.49    0.41
   2   4 -17    0.34    0.26
  -2   4  17    0.30    0.22
  -2  -4 -17    0.72    0.26
  -2  -4 -17    0.66    0.26
   2   4 -17    0.38    0.26
  -1  -4 -17    2.96    0.39
   1   4 -17    2.51    0.36
   1   4 -17    3.44    0.41
  -1   4  17    3.05    0.37
   0   4 -17   -0.39    0.20
   0  -4 -17    0.10    0.20
   0   4 -17   -0.03    0.20
   0   4  17   -0.33    0.19
  -1   4 -17    3.18    0.42
   1  -4 -17    2.50    0.38
   1   4  17    2.67    0.37
   2  -4 -17    0.56    0.25
   2   4  17    0.58    0.26
  -2   4 -17    0.36    0.25
   3   4  17    2.83    0.43
   3  -4 -17    2.07    0.38
  -3   4 -17    3.03    0.43
   4  -4 -17    0.22    0.30
  -4   4 -17    0.86    0.34
   4   4  17    0.76    0.33
  -5   4 -17   -0.04    0.32
   5   4  17    0.04    0.27
   5  -4 -17    0.07    0.28
   6   4  17    1.24    0.40
   6  -4 -17    1.57    0.43
  -6   4 -17    2.01    0.41
  -7   4 -17   -0.33    0.38
   7   4  17    0.25    0.41
   7  -4 -17   -0.62    0.36
   6   5 -17    0.06    0.32
   5   5 -17    3.48    0.54
   4   5 -17    0.30    0.30
   4   5 -17    0.08    0.27
   3   5 -17    6.92    0.55
  -3   5  17    6.75    0.54
   3   5 -17    7.58    0.59
   2   5 -17    2.43    0.41
  -2   5  17    3.42    0.43
   2   5 -17    3.20    0.44
   1   5 -17    1.35    0.34
   1   5 -17    1.19    0.30
  -1   5  17    1.89    0.33
  -1  -5 -17    1.36    0.31
   0   5 -17    1.19    0.28
   0   5 -17    0.57    0.25
   0   5  17    0.23    0.26
   0  -5 -17    0.52    0.27
   1   5  17    1.56    0.34
   1  -5 -17    1.38    0.34
  -1   5 -17    2.07    0.34
   2  -5 -17    2.45    0.39
  -2   5 -17    2.50    0.40
   2   5  17    2.73    0.39
   3   5  17    7.62    0.58
   3  -5 -17    6.60    0.56
  -3   5 -17    6.76    0.56
  -4   5 -17    0.41    0.28
   4  -5 -17   -0.24    0.27
   4   5  17    0.52    0.30
  -5   5 -17    3.50    0.53
   5  -5 -17    3.89    0.56
   5   5  17    3.68    0.54
   6  -5 -17   -0.35    0.31
   6   5  17    0.06    0.38
  -6   5 -17   -0.33    0.37
   6   6 -17    0.32    0.36
   5   6 -17   -0.19    0.36
   4   6 -17    0.76    0.37
  -4   6  17    1.05    0.39
  -3   6  17    1.34    0.34
   3   6 -17    1.34    0.37
   2   6 -17   -0.12    0.28
  -2   6  17   -0.02    0.25
   1   6 -17    1.65    0.38
   1   6 -17    1.61    0.34
  -1   6  17    1.48    0.35
   0  -6 -17    0.12    0.28
   0   6 -17    0.66    0.26
   0   6  17    0.33    0.24
   1   6  17    1.62    0.35
   1  -6 -17    1.65    0.36
  -1   6 -17    1.71    0.35
  -2   6 -17    0.00    0.27
   2   6  17   -0.07    0.22
   2  -6 -17    0.22    0.29
   3  -6 -17    0.82    0.33
   3   6  17    1.61    0.37
  -3   6 -17    0.94    0.35
   4  -6 -17    1.16    0.40
  -4   6 -17    1.25    0.40
   4   6  17    1.54    0.41
   5   6  17    0.31    0.36
   5  -6 -17    0.23    0.34
  -5   6 -17   -0.17    0.32
   6  -6 -17   -0.43    0.38
   6   6  17    0.39    0.35
  -6   6 -17   -0.35    0.38
   5   7 -17    0.58    0.40
  -5   7  17   -0.20    0.34
   4   7 -17    0.05    0.35
  -4   7  17   -0.06    0.31
   3   7 -17    0.29    0.30
  -3   7  17    0.13    0.31
   2   7 -17    0.23    0.31
  -2   7  17    0.14    0.29
   1   7 -17    2.45    0.43
  -1   7  17    2.08    0.38
   0  -7 -17   -0.07    0.29
   0   7 -17    0.28    0.25
   0   7  17    0.67    0.30
   1   7  17    1.85    0.37
  -1   7 -17    1.84    0.43
   1  -7 -17    1.55    0.37
   2  -7 -17    0.42    0.31
   2   7  17    0.11    0.29
  -2   7 -17    0.49    0.30
   3  -7 -17    0.52    0.31
   3   7  17    0.21    0.32
  -3   7 -17    0.08    0.32
   4  -7 -17    0.60    0.36
  -4   7 -17    0.67    0.34
   4   7  17    0.33    0.35
   5   7  17    0.72    0.44
  -5   7 -17    0.23    0.35
   5  -7 -17    0.20    0.37
   6  -7 -17    0.02    0.43
   5   8 -17    0.98    0.47
  -5   8  17    0.50    0.42
  -4   8  17    0.72    0.42
   4   8 -17    0.95    0.40
  -3   8  17   -0.50    0.31
   3   8 -17    0.12    0.33
   2   8 -17    0.30    0.35
  -2   8  17   -0.05    0.28
   1   8 -17    0.89    0.38
  -1   8  17    0.76    0.36
   0   8 -17    7.21    0.69
   0   8  17    7.39    0.65
  -1   8 -17    0.63    0.37
   1   8  17    1.06    0.36
   1  -8 -17    0.90    0.33
   2  -8 -17   -0.22    0.27
  -2   8 -17   -0.27    0.24
   2   8  17    0.15    0.32
  -3   8 -17   -0.07    0.35
   3   8  17    0.08    0.33
   3  -8 -17   -0.09    0.34
  -4   8 -17    0.83    0.36
   4  -8 -17    1.37    0.43
   4   8  17    0.80    0.40
   5  -8 -17    1.13    0.42
   5   8  17    1.11    0.42
  -5   8 -17    0.86    0.40
   4   9 -17    1.25    0.49
  -4   9  17    2.57    0.55
   3   9 -17    1.21    0.44
  -3   9  17    1.98    0.50
  -2   9  17    1.93    0.44
   2   9 -17    1.15    0.43
   1   9 -17    0.34    0.32
  -1   9  17   -0.46    0.31
   0   9  17    0.08    0.32
   0   9 -17   -0.04    0.34
  -1   9 -17   -0.14    0.34
   1   9  17    0.03    0.31
   2  -9 -17    1.44    0.44
  -2   9 -17    1.28    0.39
   2   9  17    1.85    0.44
  -3   9 -17    2.37    0.48
   3   9  17    1.80    0.44
   3  -9 -17    1.26    0.40
   4   9  17    2.16    0.51
  -4   9 -17    2.12    0.53
   4  -9 -17    2.98    0.57
   3  10 -17   -0.35    0.42
  -3  10  17   -0.06    0.41
   2  10 -17   -0.19    0.38
  -2  10  17   -0.07    0.32
   1  10 -17   -0.02    0.38
  -1  10  17    0.42    0.39
   0  10 -17   -0.30    0.30
   0  10  17   -0.18    0.36
   1  10  17    0.55    0.35
  -1  10 -17    0.15    0.34
  -2  10 -17    0.19    0.35
   2  10  17    0.13    0.35
  -3  10 -17   -0.11    0.41
   0   0 -18    0.09    0.20
   0   0 -18    0.13    0.21
  -1   0 -18    7.64    0.50
  -1   0 -18    8.29    0.51
   1   0 -18    8.55    0.54
   2   0 -18    5.14    0.51
  -2   0 -18    4.95    0.49
  -3   0 -18    0.50    0.28
   3   0  18    0.15    0.24
   3   0 -18    0.01    0.22
   4   0 -18   -0.06    0.26
   4   0  18   -0.14    0.25
  -4   0 -18   -0.27    0.23
   5   0  18   -0.28    0.27
   5   0 -18    0.02    0.29
  -5   0 -18   -0.17    0.26
  -6   0 -18    0.89    0.38
   6   0  18    0.38    0.33
   6   0 -18    0.47    0.34
   7   0 -18   -0.43    0.34
  -7   0 -18    0.37    0.37
   7   0  18   -0.41    0.39
   7   1 -18    0.25    0.39
   7  -1  18   -0.25    0.41
   6  -1  18    1.20    0.40
  -6  -1 -18    1.61    0.40
   6   1 -18    0.70    0.41
  -5  -1 -18    0.42    0.33
   5   1 -18    0.10    0.34
   5  -1  18    0.33    0.33
  -4  -1 -18    2.66    0.41
   4  -1  18    2.70    0.39
   4   1 -18    2.08    0.38
   3   1 -18    5.67    0.53
  -3  -1 -18    5.76    0.54
   2   1 -18   14.87    0.76
  -2  -1 -18   15.61    0.78
  -1  -1 -18    1.08    0.28
  -1  -1 -18    1.59    0.31
   1   1 -18    1.96    0.33
   1   1 -18    2.01    0.32
   0   1 -18    1.53    0.29
   0  -1 -18    0.72    0.23
   0   1 -18    1.12    0.28
   0  -1 -18    1.51    0.28
   1  -1 -18    2.40    0.36
  -1   1 -18    1.20    0.29
  -1   1 -18    1.43    0.31
  -2   1 -18   14.95    0.77
   2   1  18   15.84    0.73
   2  -1 -18   15.08    0.78
   3   1  18    5.46    0.46
   3  -1 -18    5.85    0.57
  -3   1 -18    5.83    0.56
  -4   1 -18    2.36    0.43
   4  -1 -18    1.78    0.38
   4   1  18    2.00    0.37
   5   1  18    0.71    0.31
   5  -1 -18    0.37    0.29
  -5   1 -18    0.75    0.33
   6  -1 -18    0.79    0.40
  -6   1 -18    1.51    0.44
   6   1  18    1.18    0.41
  -7   1 -18    0.27    0.36
   7  -1 -18    1.06    0.41
   7   1  18    0.68    0.47
   7   2 -18    0.46    0.44
   7  -2  18    0.97    0.47
   6  -2  18    1.21    0.41
   6   2 -18    0.76    0.36
  -5  -2 -18    1.31    0.37
   5  -2  18    1.42    0.39
   5   2 -18    0.74    0.33
   4   2 -18    0.07    0.29
  -4  -2 -18    0.09    0.29
   3   2 -18    1.42    0.35
  -3  -2 -18    0.74    0.27
  -2  -2 -18    1.01    0.31
   2   2 -18    0.57    0.27
   2   2 -18    1.23    0.29
  -2  -2 -18    1.09    0.29
  -1  -2 -18   -0.08    0.20
   1   2 -18    0.04    0.22
   1   2 -18   -0.29    0.19
  -1  -2 -18    0.06    0.21
   0  -2 -18   -0.04    0.23
   0   2 -18    0.50    0.22
   0   2 -18    0.11    0.22
   1  -2 -18   -0.11    0.21
  -1   2 -18    0.19    0.22
   1   2  18   -0.23    0.21
   2   2  18    1.04    0.27
  -2   2 -18    0.96    0.28
   2  -2 -18    0.73    0.27
  -3   2 -18    0.66    0.30
   3   2  18    0.23    0.27
   3  -2 -18   -0.09    0.23
   4   2  18    0.22    0.28
  -4   2 -18    0.03    0.27
   4  -2 -18    0.20    0.28
   5  -2 -18    1.51    0.41
  -5   2 -18    1.00    0.36
   5   2  18    0.84    0.35
  -6   2 -18    0.58    0.39
   6  -2 -18    0.77    0.42
   6   2  18    0.59    0.39
   7   2  18    0.71    0.38
   7  -2 -18    0.17    0.44
   7  -3  18    0.32    0.43
   6   3 -18   -0.09    0.31
   5   3 -18    3.71    0.49
  -4  -3 -18    0.39    0.28
   4   3 -18   -0.02    0.27
  -3  -3 -18    7.07    0.62
   3   3 -18    6.28    0.57
  -2  -3 -18   -0.07    0.22
   2   3 -18   -0.02    0.24
   2   3 -18   -0.01    0.23
  -2  -3 -18    0.08    0.25
  -1  -3 -18    3.74    0.43
   1   3 -18    4.36    0.47
  -1   3  18    3.88    0.40
   1   3 -18    3.19    0.39
   0  -3 -18    0.09    0.24
   0   3 -18    0.32    0.23
   0   3 -18   -0.04    0.19
   0   3  18   -0.34    0.20
  -1   3 -18    3.36    0.44
   1   3  18    2.88    0.38
   1  -3 -18    3.62    0.45
   2   3  18    0.19    0.22
  -2   3 -18   -0.41    0.21
   2  -3 -18    0.31    0.24
  -3   3 -18    5.46    0.56
   3  -3 -18    6.37    0.58
   3   3  18    5.53    0.54
   4  -3 -18    0.69    0.34
   4   3  18    0.71    0.31
  -4   3 -18    0.38    0.32
   5  -3 -18    3.16    0.52
   5   3  18    2.94    0.48
  -5   3 -18    2.23    0.46
   6   3  18    0.53    0.39
   6  -3 -18    0.26    0.35
  -6   3 -18    0.45    0.33
   7   3  18   -1.02    0.37
   7  -3 -18   -0.49    0.41
   6   4 -18    0.49    0.38
   5   4 -18    0.86    0.37
   4   4 -18    0.67    0.31
   3   4 -18    0.91    0.33
   3   4 -18    0.90    0.34
   2   4 -18    0.40    0.25
   2   4 -18    0.18    0.27
  -2  -4 -18   -0.26    0.22
  -2   4  18    0.19    0.24
  -1   4  18    0.57    0.24
   1   4 -18    0.93    0.30
  -1  -4 -18    0.72    0.26
   1   4 -18    0.79    0.30
   0  -4 -18    4.07    0.47
   0   4  18    4.63    0.44
   0   4 -18    3.98    0.43
   0   4 -18    3.74    0.44
  -1   4 -18    0.57    0.26
   1  -4 -18    0.65    0.27
   1   4  18    0.77    0.27
   2   4  18   -0.09    0.24
  -2   4 -18    0.13    0.24
   2  -4 -18   -0.01    0.27
  -3   4 -18    0.40    0.29
   3   4  18    0.76    0.30
   3  -4 -18    1.04    0.34
   4  -4 -18    0.91    0.34
   4   4  18    0.77    0.30
  -4   4 -18    0.79    0.32
   5   4  18    0.75    0.36
   5  -4 -18    0.79    0.38
  -5   4 -18    1.00    0.34
   6  -4 -18    0.38    0.42
   6   4  18    0.17    0.38
  -6   4 -18    0.15    0.30
   6   5 -18   -0.06    0.38
   5   5 -18   -0.25    0.34
   4   5 -18    3.45    0.49
   4   5 -18    3.01    0.50
   3   5 -18    0.16    0.26
   3   5 -18   -0.03    0.26
   2   5 -18    1.52    0.36
  -2   5  18    1.49    0.32
   2   5 -18    1.21    0.32
  -1  -5 -18   -0.16    0.24
   1   5 -18   -0.57    0.22
   1   5 -18    0.25    0.24
  -1   5  18   -0.13    0.24
   0  -5 -18    3.18    0.46
   0   5  18    3.23    0.41
   0   5 -18    3.19    0.46
   1   5  18   -0.20    0.21
   1  -5 -18    0.01    0.26
  -1   5 -18   -0.28    0.23
   2  -5 -18    0.84    0.31
  -2   5 -18    1.34    0.37
   2   5  18    0.93    0.32
   3  -5 -18    0.40    0.32
  -3   5 -18    0.31    0.30
   3   5  18   -0.19    0.27
   4  -5 -18    3.78    0.51
   4   5  18    3.53    0.49
  -4   5 -18    3.71    0.53
   5  -5 -18    0.86    0.44
   5   5  18    0.44    0.33
  -5   5 -18    0.04    0.32
  -6   5 -18    0.19    0.37
   6   5  18    0.91    0.44
   6  -5 -18   -0.38    0.33
   5   6 -18    0.30    0.38
   4   6 -18   -0.09    0.30
   4   6 -18    0.21    0.30
   3   6 -18    0.46    0.31
  -3   6  18    0.56    0.32
   3   6 -18    0.80    0.37
   2   6 -18   -0.38    0.26
  -2   6  18    0.02    0.29
   2   6 -18    0.05    0.28
   1   6 -18    2.07    0.38
  -1   6  18    1.74    0.35
   1   6 -18    1.24    0.33
   0   6 -18    2.19    0.40
   0   6  18    2.96    0.42
   0  -6 -18    1.75    0.40
  -1   6 -18    1.57    0.39
   1   6  18    2.10    0.36
   1  -6 -18    1.75    0.38
   2   6  18    0.31    0.25
  -2   6 -18   -0.19    0.23
   2  -6 -18   -0.07    0.26
   3   6  18    0.83    0.33
   3  -6 -18    0.78    0.34
  -3   6 -18    0.38    0.30
   4  -6 -18   -0.44    0.28
   4   6  18    0.15    0.29
  -4   6 -18   -0.20    0.29
   5   6  18    0.90    0.40
   5  -6 -18   -0.08    0.34
  -5   6 -18    0.04    0.34
   6  -6 -18    1.01    0.46
   5   7 -18    0.32    0.42
   4   7 -18    0.39    0.37
  -4   7  18    0.27    0.35
   3   7 -18    1.27    0.42
  -3   7  18    1.19    0.40
   2   7 -18    2.77    0.48
  -2   7  18    2.18    0.43
   1   7 -18    3.28    0.53
   1   7 -18    3.80    0.46
  -1   7  18    3.16    0.44
   0   7  18    0.08    0.27
   0   7 -18   -0.11    0.29
   0  -7 -18   -0.15    0.24
   1  -7 -18    3.06    0.45
   1   7  18    2.96    0.45
  -1   7 -18    2.04    0.42
  -2   7 -18    2.59    0.47
   2  -7 -18    1.90    0.44
   2   7  18    1.23    0.34
   3  -7 -18    1.29    0.42
   3   7  18    1.26    0.37
  -3   7 -18    0.74    0.34
  -4   7 -18    0.77    0.36
   4  -7 -18    0.22    0.40
   4   7  18    0.65    0.39
   5  -7 -18    0.45    0.39
   5   7  18    0.28    0.36
  -5   7 -18   -0.03    0.34
   4   8 -18   -0.20    0.39
  -4   8  18    0.62    0.43
   3   8 -18    0.23    0.37
  -3   8  18    0.39    0.36
   2   8 -18    2.43    0.47
  -2   8  18    1.89    0.44
   1   8 -18    1.54    0.44
  -1   8  18    0.82    0.37
   0   8 -18    0.52    0.33
   0   8  18    0.41    0.33
   1   8  18    1.18    0.37
   1  -8 -18    0.78    0.40
  -1   8 -18    1.33    0.39
  -2   8 -18    1.71    0.41
   2   8  18    1.97    0.44
   2  -8 -18    1.56    0.44
  -3   8 -18   -0.12    0.36
   3   8  18    0.24    0.34
   3  -8 -18    0.23    0.35
   4   8  18   -0.12    0.32
  -4   8 -18    0.01    0.38
   4  -8 -18    0.28    0.38
  -3   9  18    0.52    0.43
   3   9 -18    0.05    0.40
   2   9 -18   -0.04    0.36
  -2   9  18   -0.29    0.35
  -1   9  18    0.07    0.30
   1   9 -18   -0.20    0.34
   0   9 -18   -0.17    0.34
   0   9  18    0.15    0.36
  -1   9 -18   -0.19    0.29
   1   9  18    0.45    0.34
   2  -9 -18    0.48    0.36
   2   9  18    0.07    0.38
  -2   9 -18   -0.06    0.37
   3   9  18    0.57    0.39
   3  -9 -18    1.13    0.46
  -3   9 -18    0.58    0.40
  -2  10  18    1.06    0.43
  -1  10  18    1.55    0.46
   1  10 -18    2.27    0.48
   0  10 -18    0.17    0.33
   0  10  18    0.02    0.36
   1  10  18    1.38    0.42
  -1  10 -18    1.71    0.49
   0   0 -19   -0.02    0.23
   0   0 -19   -0.23    0.20
  -1   0 -19    1.82    0.34
  -1   0 -19    2.36    0.37
   1   0 -19    2.00    0.33
  -2   0 -19    0.31    0.26
   2   0 -19   -0.09    0.23
   3   0 -19    0.53    0.27
  -3   0 -19    0.46    0.27
  -4   0 -19    2.83    0.44
   4   0  19    2.30    0.41
   4   0 -19    2.48    0.47
   5   0 -19    1.11    0.37
   5   0  19    0.98    0.37
  -5   0 -19    0.69    0.34
   6   0  19   -0.41    0.38
  -6   0 -19   -0.31    0.29
   6   0 -19   -0.23    0.34
   6   1 -19    0.41    0.41
  -6  -1 -19    0.28    0.33
   6  -1  19    0.86    0.43
  -5  -1 -19    0.30    0.34
   5  -1  19    1.60    0.39
   5   1 -19    0.47    0.35
   4   1 -19    2.06    0.40
  -4  -1 -19    2.01    0.39
   3   1 -19    2.61    0.40
  -3  -1 -19    2.98    0.45
  -2  -1 -19    0.64    0.28
   2   1 -19    0.48    0.26
   1   1 -19    0.20    0.24
  -1  -1 -19    0.20    0.23
   1   1 -19    0.02    0.24
  -1  -1 -19    0.15    0.23
   0   1 -19    2.93    0.40
   0   1 -19    2.54    0.38
   0  -1 -19    2.81    0.39
  -1   1 -19    0.12    0.24
   1  -1 -19    0.39    0.28
  -1   1 -19    0.22    0.23
   2  -1 -19    0.12    0.23
  -2   1 -19    0.29    0.26
  -3   1 -19    2.58    0.41
   3   1  19    2.74    0.41
   3  -1 -19    3.20    0.44
  -4   1 -19    2.08    0.41
   4  -1 -19    2.55    0.47
   4   1  19    2.73    0.43
  -5   1 -19    1.26    0.38
   5  -1 -19    0.74    0.41
   5   1  19    1.63    0.41
   6   1  19    0.33    0.39
  -6   1 -19    0.09    0.36
   6  -1 -19    0.01    0.34
   6   2 -19    1.54    0.44
   5   2 -19    0.10    0.31
  -5  -2 -19    0.07    0.30
   4   2 -19    0.46    0.30
  -4  -2 -19    0.11    0.25
   3   2 -19    0.39    0.30
  -3  -2 -19    0.99    0.32
   2   2 -19    2.53    0.43
  -2  -2 -19    1.78    0.37
   1   2 -19    3.57    0.42
  -1  -2 -19    2.89    0.40
   1   2 -19    2.64    0.37
   0   2 -19    3.21    0.40
   0  -2 -19    3.26    0.42
   0   2 -19    2.89    0.41
  -1   2 -19    2.50    0.38
   1  -2 -19    2.68    0.40
  -2   2 -19    1.82    0.36
   2  -2 -19    1.47    0.36
   2   2  19    1.75    0.35
   3   2  19    0.84    0.29
  -3   2 -19    0.89    0.31
   3  -2 -19    1.07    0.31
   4   2  19   -0.03    0.29
   4  -2 -19   -0.16    0.27
  -4   2 -19    0.55    0.33
   5  -2 -19   -0.11    0.35
  -5   2 -19    0.16    0.30
   5   2  19    0.41    0.35
  -6   2 -19    0.84    0.41
   6  -2 -19    1.26    0.45
   6   2  19    1.65    0.47
   6   3 -19    0.22    0.38
   5   3 -19   -0.44    0.32
   4   3 -19   -0.02    0.33
  -4  -3 -19    0.39    0.30
  -3  -3 -19    0.97    0.35
   3   3 -19    0.58    0.31
  -2  -3 -19   -0.37    0.26
   2   3 -19   -0.17    0.25
   2   3 -19   -0.05    0.25
  -2  -3 -19   -0.19    0.27
   1   3 -19    2.74    0.41
   1   3 -19    3.07    0.40
  -1  -3 -19    2.61    0.40
   0  -3 -19    0.23    0.26
   0   3 -19    0.15    0.26
   0   3 -19    0.18    0.24
   1  -3 -19    2.81    0.40
  -1   3 -19    3.13    0.44
   1   3  19    3.15    0.39
   2  -3 -19   -0.19    0.22
  -2   3 -19    0.29    0.28
   2   3  19    0.09    0.24
  -3   3 -19    0.12    0.25
   3   3  19    0.20    0.29
   3  -3 -19    0.30    0.26
  -4   3 -19   -0.09    0.28
   4  -3 -19   -0.14    0.31
   4   3  19    0.06    0.30
  -5   3 -19    0.06    0.33
   5   3  19    0.07    0.35
   5  -3 -19    0.17    0.38
   6  -3 -19    0.10    0.35
   6   3  19    0.31    0.41
  -6   3 -19    0.19    0.33
   6   4 -19    0.57    0.43
   5   4 -19    2.52    0.56
   4   4 -19    0.42    0.37
   3   4 -19    4.01    0.50
   3   4 -19    2.92    0.47
   2   4 -19    1.84    0.39
   2   4 -19    1.72    0.35
  -2  -4 -19    1.82    0.37
  -1  -4 -19    0.50    0.28
   1   4 -19    0.63    0.31
   1   4 -19    0.80    0.29
   0  -4 -19    0.96    0.30
   0   4 -19    0.38    0.27
   0   4  19    0.78    0.30
  -1   4 -19    0.72    0.28
   1  -4 -19    0.67    0.29
   1   4  19    0.71    0.28
   2  -4 -19    1.54    0.34
   2   4  19    0.95    0.31
  -2   4 -19    0.81    0.33
   3  -4 -19    3.23    0.50
   3   4  19    3.29    0.47
  -3   4 -19    4.99    0.57
   4   4  19   -0.16    0.31
  -4   4 -19    0.54    0.33
   4  -4 -19    0.58    0.31
  -5   4 -19    2.94    0.52
   5  -4 -19    2.92    0.49
   5   4  19    3.77    0.56
  -6   4 -19    1.10    0.44
   6  -4 -19    0.53    0.39
   6   4  19   -0.17    0.42
   5   5 -19    0.47    0.39
   4   5 -19    0.81    0.36
   3   5 -19    1.09    0.34
   3   5 -19    1.52    0.40
   2   5 -19    0.48    0.34
   2   5 -19    0.52    0.28
   1   5 -19    1.20    0.36
   1   5 -19    0.50    0.29
  -1  -5 -19    1.04    0.35
  -1   5  19    0.23    0.28
   0   5  19    0.80    0.32
   0   5 -19    1.09    0.32
   0  -5 -19    0.81    0.30
   1  -5 -19    1.23    0.37
  -1   5 -19    0.94    0.30
   1   5  19    0.27    0.30
   2   5  19    0.45    0.28
   2  -5 -19    1.28    0.39
  -2   5 -19    0.96    0.33
   3  -5 -19    2.02    0.45
  -3   5 -19    1.25    0.36
   3   5  19    1.20    0.36
   4   5  19    0.74    0.37
  -4   5 -19    1.07    0.36
   4  -5 -19    0.60    0.37
   5  -5 -19    0.40    0.42
  -5   5 -19   -0.18    0.30
   5   5  19    0.15    0.33
   5   6 -19   -0.24    0.34
   4   6 -19    3.02    0.50
   4   6 -19    2.68    0.52
   3   6 -19    0.45    0.34
   3   6 -19    0.53    0.33
   2   6 -19    2.62    0.46
  -2   6  19    2.80    0.45
   2   6 -19    3.00    0.47
  -1   6  19    1.81    0.38
   1   6 -19    1.92    0.39
   1   6 -19    1.02    0.34
   0   6 -19    0.10    0.30
   0  -6 -19    0.10    0.30
   0   6  19    0.29    0.29
  -1   6 -19    1.00    0.34
   1   6  19    1.65    0.37
   1  -6 -19    1.20    0.39
   2  -6 -19    1.51    0.37
  -2   6 -19    1.51    0.40
   2   6  19    3.41    0.45
   3  -6 -19    0.48    0.33
   3   6  19    0.97    0.38
  -3   6 -19   -0.43    0.29
   4  -6 -19    2.43    0.52
   4   6  19    2.29    0.48
  -4   6 -19    1.23    0.40
   5  -6 -19    0.73    0.44
   5   6  19    0.40    0.41
  -5   6 -19    0.26    0.39
   4   7 -19    0.85    0.41
   4   7 -19    1.11    0.44
  -3   7  19   -0.37    0.32
   3   7 -19   -0.06    0.35
   3   7 -19    0.42    0.41
   2   7 -19    1.45    0.40
  -2   7  19    1.41    0.40
   2   7 -19    1.03    0.37
   1   7 -19    1.10    0.40
  -1   7  19    1.15    0.38
   0   7  19    3.76    0.51
   0  -7 -19    4.14    0.51
   0   7 -19    3.37    0.53
   1  -7 -19    0.47    0.38
  -1   7 -19    0.83    0.37
   1   7  19    0.80    0.33
   2   7  19    1.63    0.43
  -2   7 -19    1.24    0.38
   2  -7 -19    1.33    0.40
  -3   7 -19    0.33    0.34
   3   7  19    0.53    0.33
   3  -7 -19   -0.16    0.31
   4  -7 -19    0.57    0.45
  -4   7 -19    0.83    0.41
   4   7  19    0.53    0.39
  -4   8  19    1.73    0.50
   4   8 -19    1.85    0.51
  -3   8  19    1.01    0.42
   3   8 -19   -0.44    0.38
  -2   8  19    0.31    0.37
   2   8 -19    0.83    0.40
  -1   8  19    0.16    0.32
   1   8 -19    0.90    0.40
   0   8  19    1.93    0.42
   0   8 -19    1.96    0.45
   1  -8 -19    0.39    0.38
   1   8  19    0.29    0.36
  -1   8 -19    0.09    0.35
  -2   8 -19    0.45    0.37
   2  -8 -19    0.15    0.38
   2   8  19    0.43    0.39
   3   8  19    1.38    0.44
  -3   8 -19   -0.34    0.37
   3  -8 -19    0.83    0.39
  -2   9  19    0.75    0.43
   2   9 -19    1.04    0.41
   1   9 -19   -0.04    0.40
  -1   9  19    0.51    0.38
   0   9 -19    0.23    0.40
   0   9  19   -0.60    0.34
   1   9  19    0.04    0.37
  -1   9 -19    0.02    0.39
   2  -9 -19    0.42    0.38
   2   9  19    0.87    0.46
  -2   9 -19    0.99    0.46
   0   0 -20    3.67    0.44
  -1   0 -20   -0.09    0.24
   1   0 -20   -0.03    0.23
   2   0 -20    0.78    0.32
  -2   0 -20    1.25    0.34
   3   0 -20    7.52    0.61
  -3   0 -20    7.31    0.59
  -4   0 -20    0.22    0.34
   4   0 -20    0.41    0.34
  -5   0 -20    1.62    0.46
   5   0  20    2.16    0.44
   5   0 -20    1.39    0.41
  -6   0 -20    0.41    0.38
   6   0 -20   -0.25    0.35
   6   0  20    0.32    0.41
  -6  -1 -20   -0.01    0.37
   6   1 -20    0.03    0.39
  -5  -1 -20   -0.02    0.35
   5   1 -20    0.08    0.35
   4   1 -20    0.19    0.34
  -4  -1 -20    0.26    0.30
   3   1 -20    1.68    0.40
  -3  -1 -20    2.08    0.40
   2   1 -20    5.06    0.50
  -2  -1 -20    4.03    0.49
  -1  -1 -20    1.09    0.31
  -1  -1 -20    1.15    0.32
   1   1 -20    1.11    0.33
   0   1 -20    0.04    0.24
   0  -1 -20   -0.20    0.23
   0   1 -20   -0.23    0.22
  -1   1 -20    0.83    0.31
   1  -1 -20    0.82    0.28
   2  -1 -20    4.33    0.53
  -2   1 -20    4.76    0.53
   3  -1 -20    1.74    0.40
  -3   1 -20    1.61    0.41
   4   1  20    0.77    0.35
   4  -1 -20   -0.17    0.29
  -4   1 -20    1.02    0.34
   5   1  20    0.01    0.36
   5  -1 -20    0.62    0.36
  -5   1 -20    0.56    0.35
  -6   1 -20   -0.19    0.36
   6   1  20   -0.06    0.40
   6  -1 -20    0.20    0.37
  -5  -2 -20    2.64    0.52
   5   2 -20    1.64    0.44
  -4  -2 -20    5.67    0.61
   4   2 -20    6.30    0.64
   3   2 -20    1.04    0.38
  -3  -2 -20    0.71    0.31
  -2  -2 -20    1.56    0.36
   2   2 -20    1.17    0.31
  -1  -2 -20    3.17    0.43
   1   2 -20    2.38    0.40
   1   2 -20    2.70    0.38
   0   2 -20   -0.10    0.26
   0   2 -20    0.05    0.27
   0  -2 -20   -0.14    0.22
   1  -2 -20    1.92    0.38
  -1   2 -20    2.45    0.42
   2  -2 -20    1.28    0.34
  -2   2 -20    1.41    0.35
   3  -2 -20    0.32    0.34
  -3   2 -20    0.93    0.35
   3   2  20    0.83    0.32
   4  -2 -20    4.28    0.56
  -4   2 -20    4.93    0.58
   4   2  20    5.61    0.57
  -5   2 -20    1.72    0.48
   5  -2 -20    1.57    0.47
   5   2  20    2.45    0.47
   6   2  20    0.86    0.38
   6  -2 -20   -0.17    0.36
   5   3 -20   -0.32    0.33
   4   3 -20   -0.34    0.32
  -4  -3 -20    0.09    0.36
   3   3 -20    0.85    0.35
  -3  -3 -20    0.79    0.37
   2   3 -20   -0.27    0.24
  -1  -3 -20    1.77    0.37
   1   3 -20    1.13    0.32
   1   3 -20    1.56    0.34
   0   3 -20    3.42    0.44
   0   3 -20    3.70    0.46
   0  -3 -20    3.69    0.47
  -1   3 -20    1.53    0.37
   1  -3 -20    1.18    0.35
  -2   3 -20   -0.17    0.27
   2  -3 -20    0.54    0.32
   2   3  20    0.25    0.28
  -3   3 -20    0.64    0.35
   3   3  20    0.94    0.35
   3  -3 -20    0.75    0.33
   4   3  20    0.43    0.34
  -4   3 -20   -0.15    0.32
   4  -3 -20   -0.16    0.31
   5   3  20    0.42    0.38
  -5   3 -20    0.50    0.35
   5  -3 -20    0.53    0.37
   6   3  20    1.53    0.46
   5   4 -20    0.58    0.44
   4   4 -20    1.23    0.46
   3   4 -20    1.91    0.41
  -2  -4 -20    0.81    0.31
   2   4 -20    0.30    0.31
   2   4 -20    0.74    0.33
   1   4 -20   -0.43    0.27
   1   4 -20    0.04    0.28
  -1  -4 -20    0.07    0.30
   0   4 -20    1.87    0.39
   0  -4 -20    1.25    0.36
   1   4  20   -0.03    0.29
   1  -4 -20   -0.25    0.25
  -1   4 -20    0.27    0.30
  -2   4 -20    0.35    0.33
   2  -4 -20    0.99    0.33
   2   4  20    1.14    0.34
   3   4  20    1.62    0.40
   3  -4 -20    1.77    0.45
  -3   4 -20    1.32    0.37
  -4   4 -20    1.36    0.39
   4   4  20    1.07    0.41
   4  -4 -20    1.70    0.43
   5   4  20    0.33    0.40
   5  -4 -20    0.66    0.42
  -5   4 -20   -0.26    0.33
   5   5 -20    0.18    0.38
   4   5 -20    1.15    0.46
   3   5 -20    0.91    0.35
   3   5 -20    1.49    0.40
   2   5 -20   -0.01    0.34
   2   5 -20    0.18    0.31
   1   5 -20    2.05    0.43
   1   5 -20    1.72    0.39
  -1  -5 -20    1.44    0.40
   0   5  20    2.59    0.42
   0   5 -20    2.75    0.46
   0  -5 -20    2.97    0.46
  -1   5 -20    1.72    0.38
   1   5  20    1.59    0.38
   1  -5 -20    2.04    0.40
  -2   5 -20   -0.36    0.28
   2  -5 -20    0.01    0.32
   2   5  20    0.21    0.31
   3   5  20    1.21    0.40
  -3   5 -20    0.43    0.32
   3  -5 -20    0.59    0.39
   4  -5 -20    0.50    0.39
   4   5  20    1.54    0.43
  -4   5 -20    0.70    0.34
   5  -5 -20    0.19    0.41
  -5   5 -20    0.15    0.37
   5   5  20   -0.66    0.37
   4   6 -20   -0.51    0.37
   3   6 -20    1.62    0.46
   3   6 -20    0.84    0.39
   2   6 -20   -0.40    0.28
   2   6 -20    0.21    0.33
   1   6 -20    2.06    0.47
  -1   6  20    1.70    0.39
   0   6  20   -0.09    0.29
   0   6 -20   -0.08    0.26
   0  -6 -20   -0.51    0.29
  -1   6 -20    1.69    0.44
   1   6  20    1.31    0.40
   1  -6 -20    1.42    0.44
   2  -6 -20    0.63    0.40
  -2   6 -20   -0.16    0.37
   2   6  20    0.07    0.34
   3  -6 -20    1.20    0.44
  -3   6 -20    1.64    0.44
   3   6  20    1.29    0.41
   4   6  20    0.05    0.37
   4  -6 -20   -0.09    0.34
  -4   6 -20   -0.11    0.36
   4   7 -20    0.30    0.42
   4   7 -20   -0.34    0.36
   3   7 -20    1.29    0.40
   3   7 -20    2.32    0.48
   2   7 -20   -0.24    0.33
   2   7 -20    0.44    0.39
  -2   7  20    0.53    0.36
   1   7 -20    2.37    0.49
  -1   7  20    1.95    0.44
   0   7 -20   -0.23    0.30
   0  -7 -20   -0.11    0.31
   0   7  20    0.17    0.34
   1   7  20    2.32    0.46
   1  -7 -20    2.69    0.48
  -1   7 -20    2.34    0.45
  -2   7 -20    0.45    0.33
   2   7  20   -0.28    0.33
   2  -7 -20   -0.23    0.32
  -3   7 -20    1.36    0.43
   3   7  20    0.92    0.37
   3  -7 -20    2.19    0.50
   4   7  20   -0.12    0.36
   3   8 -20    0.56    0.43
   3   8 -20    1.16    0.51
  -3   8  20    1.09    0.47
  -2   8  20    0.54    0.42
   2   8 -20    0.92    0.44
   2   8 -20    0.52    0.39
  -1   8  20    0.08    0.36
   1   8 -20   -0.06    0.35
   0   8  20    1.46    0.43
   0   8 -20    1.96    0.45
   1   8  20   -0.11    0.35
  -1   8 -20   -0.47    0.29
   1  -8 -20   -0.50    0.35
   2   8  20    0.12    0.32
  -2   8 -20    0.31    0.41
   2  -8 -20    0.86    0.46
   3   8  20    1.11    0.48
  -1   9  20    0.82    0.43
   0   9  20    2.06    0.48
   1   9  20    0.13    0.40
   0   0 -21   -0.17    0.27
  -1   0 -21    0.02    0.29
   1   0 -21    0.40    0.25
   2   0 -21    1.41    0.36
  -2   0 -21    1.49    0.38
   3   0 -21    0.80    0.39
  -3   0 -21    0.69    0.35
  -4   0 -21    7.77    0.75
   4   0 -21    7.57    0.75
  -5   0 -21   -0.31    0.31
   5   0 -21   -0.18    0.34
  -5  -1 -21    1.71    0.49
   5   1 -21    1.57    0.46
   4   1 -21    0.41    0.37
  -4  -1 -21    1.05    0.41
  -3  -1 -21   -0.17    0.27
   3   1 -21    0.12    0.33
  -2  -1 -21    0.80    0.34
   2   1 -21    0.72    0.34
   1   1 -21    0.76    0.29
   0   1 -21    2.17    0.39
   0   1 -21    2.82    0.43
   0  -1 -21    3.03    0.41
  -1   1 -21    0.75    0.32
   1  -1 -21    0.13    0.27
  -2   1 -21    0.74    0.34
   2  -1 -21    0.79    0.31
  -3   1 -21    0.51    0.33
   3  -1 -21    0.05    0.30
  -4   1 -21    0.61    0.34
   4  -1 -21    0.81    0.44
  -5   1 -21    1.65    0.45
   5  -1 -21    1.30    0.50
   5   1  21    1.72    0.47
   5   2 -21    1.55    0.48
  -5  -2 -21    1.05    0.45
   4   2 -21   -0.06    0.31
  -4  -2 -21   -0.09    0.29
   3   2 -21    5.18    0.57
  -3  -2 -21    3.90    0.54
   2   2 -21   -0.04    0.30
  -1  -2 -21    0.96    0.35
   1   2 -21    0.90    0.33
   0   2 -21   -0.06    0.26
   0  -2 -21   -0.04    0.25
   0   2 -21    0.00    0.28
  -1   2 -21    0.18    0.26
   1  -2 -21    0.49    0.31
  -2   2 -21    0.11    0.28
   2  -2 -21    0.30    0.28
  -3   2 -21    5.02    0.59
   3  -2 -21    4.41    0.58
   4  -2 -21   -0.43    0.33
  -4   2 -21   -0.65    0.27
   4   2  21    0.03    0.33
  -5   2 -21    1.65    0.48
   5  -2 -21    1.60    0.47
   5   2  21    1.13    0.43
   5   3 -21    1.20    0.43
  -4  -3 -21    0.30    0.35
   4   3 -21    0.00    0.35
   3   3 -21    1.94    0.42
   2   3 -21    0.79    0.32
  -1  -3 -21    4.51    0.52
   1   3 -21    4.28    0.50
   1   3 -21    5.02    0.55
   0   3 -21    0.39    0.32
   0  -3 -21    0.82    0.33
  -1   3 -21    5.59    0.59
   1  -3 -21    4.23    0.56
   2  -3 -21    0.26    0.33
  -2   3 -21    0.25    0.28
   3  -3 -21    1.72    0.44
   3   3  21    1.02    0.36
  -3   3 -21    1.21    0.38
   4  -3 -21    0.36    0.36
  -4   3 -21    0.79    0.35
   4   3  21    0.37    0.38
  -5   3 -21    0.15    0.40
   5   3  21   -0.04    0.41
   5  -3 -21    0.74    0.46
   4   4 -21    0.61    0.43
   3   4 -21    0.32    0.33
   2   4 -21    0.83    0.36
   2   4 -21    0.56    0.35
   1   4 -21    0.02    0.30
  -1  -4 -21   -0.19    0.29
   1   4 -21   -0.28    0.33
   0   4 -21    0.20    0.28
   0  -4 -21   -0.18    0.27
  -1   4 -21    0.15    0.29
   1  -4 -21   -0.09    0.28
   2   4  21    0.71    0.35
  -2   4 -21    1.18    0.38
   2  -4 -21    1.62    0.45
   3   4  21    0.38    0.35
   3  -4 -21    0.01    0.32
  -3   4 -21    0.75    0.39
   4  -4 -21    0.51    0.41
   4   4  21    1.04    0.41
  -4   4 -21    0.29    0.35
   5   4  21    0.21    0.43
   4   5 -21    0.92    0.44
   3   5 -21    0.21    0.38
   2   5 -21    2.71    0.52
   2   5 -21    3.11    0.52
  -1  -5 -21    2.11    0.45
   1   5 -21    2.50    0.48
   0  -5 -21    3.18    0.50
   0   5 -21    4.01    0.51
  -1   5 -21    2.24    0.47
   1  -5 -21    2.88    0.48
   1   5  21    2.87    0.45
   2  -5 -21    1.59    0.47
   2   5  21    2.97    0.48
  -2   5 -21    2.70    0.47
   3  -5 -21    0.79    0.41
   3   5  21    0.80    0.40
  -3   5 -21    0.50    0.37
   4  -5 -21    0.57    0.46
   4   5  21    0.91    0.40
  -4   5 -21    0.94    0.43
   4   6 -21    0.24    0.38
   3   6 -21    0.61    0.42
   3   6 -21    1.00    0.41
   2   6 -21    2.01    0.47
   2   6 -21    1.51    0.43
   1   6 -21    0.06    0.34
   0  -6 -21    0.39    0.37
   0   6 -21   -0.10    0.32
   0   6  21    0.41    0.34
  -1   6 -21    0.21    0.34
   1   6  21    0.05    0.33
   1  -6 -21    0.13    0.34
  -2   6 -21    1.10    0.41
   2  -6 -21    1.26    0.42
   2   6  21    0.94    0.41
   3   6  21   -0.31    0.36
  -3   6 -21    0.07    0.35
   3  -6 -21   -0.23    0.38
   4   6  21   -0.01    0.38
   3   7 -21    1.24    0.46
   3   7 -21    2.55    0.51
   2   7 -21    1.99    0.46
   2   7 -21    1.05    0.41
  -1   7  21    3.02    0.51
   1   7 -21    3.72    0.59
   0  -7 -21    3.02    0.57
   0   7  21    2.59    0.48
   0   7 -21    3.12    0.53
   1   7  21    4.53    0.59
   1  -7 -21    3.09    0.58
  -1   7 -21    3.46    0.56
  -2   7 -21    0.78    0.44
   2  -7 -21    0.51    0.41
   2   7  21    1.80    0.47
   3   7  21    2.13    0.51
   1   8 -21    0.27    0.38
  -1   8  21    1.23    0.46
   0   8 -21   -0.02    0.36
   0   8  21    0.59    0.40
   1   8  21    0.02    0.40
   0   0 -22    1.40    0.38
   1   0 -22   -0.40    0.25
  -2   0 -22    3.83    0.52
   2   0 -22    3.83    0.52
  -3   0 -22    7.31    0.67
   3   0 -22    9.18    0.79
  -4   0 -22    1.43    0.47
   4   0 -22    1.35    0.47
  -5   0 -22    1.43    0.46
  -5  -1 -22    0.35    0.43
   4   1 -22    0.02    0.40
  -4  -1 -22    0.10    0.38
  -3  -1 -22    1.24    0.41
   3   1 -22    0.56    0.38
   2   1 -22    5.28    0.58
   1   1 -22    1.78    0.42
   0   1 -22   -0.04    0.29
   0  -1 -22   -0.19    0.29
   1  -1 -22    1.76    0.40
  -1   1 -22    1.92    0.40
   2  -1 -22    5.73    0.62
  -2   1 -22    4.98    0.57
   3  -1 -22    0.42    0.41
  -3   1 -22    1.59    0.42
  -4   1 -22    0.01    0.38
   4  -1 -22    0.23    0.36
  -5   1 -22    0.28    0.42
  -4  -2 -22    2.87    0.54
   4   2 -22    2.62    0.54
   3   2 -22    1.12    0.39
  -3  -2 -22    1.31    0.42
   2   2 -22    1.19    0.35
   1   2 -22    2.57    0.44
   0  -2 -22   -0.06    0.31
   0   2 -22   -0.31    0.28
  -1   2 -22    3.23    0.45
   1  -2 -22    3.16    0.47
  -2   2 -22    1.75    0.43
   2  -2 -22    1.54    0.43
   3  -2 -22    1.27    0.45
  -3   2 -22    1.89    0.43
   4  -2 -22    2.84    0.55
  -4   2 -22    3.43    0.59
   4   3 -22   -0.11    0.42
   3   3 -22    1.23    0.42
   2   3 -22    1.22    0.35
   1   3 -22    0.35    0.34
  -1  -3 -22    0.25    0.32
   0   3 -22    2.22    0.44
   0  -3 -22    1.09    0.40
   1  -3 -22    0.19    0.33
  -1   3 -22    0.51    0.33
  -2   3 -22    1.38    0.38
   2  -3 -22    0.80    0.36
  -3   3 -22    1.99    0.48
   3  -3 -22    1.41    0.45
   4  -3 -22    0.24    0.39
  -4   3 -22    0.31    0.34
   4   3  22   -0.81    0.34
   4   4 -22    0.45    0.44
   3   4 -22    1.52    0.47
   2   4 -22    1.60    0.46
   1   4 -22    1.25    0.40
   1   4 -22    0.53    0.34
  -1  -4 -22    0.06    0.34
   0   4 -22    0.29    0.30
   0  -4 -22    0.65    0.36
   1  -4 -22    0.34    0.38
  -1   4 -22    0.38    0.31
   2  -4 -22    1.45    0.47
  -2   4 -22    1.56    0.44
  -3   4 -22    2.50    0.51
   3  -4 -22    2.38    0.51
   3   4  22    3.16    0.50
   4   4  22   -0.22    0.40
  -4   4 -22    0.51    0.40
   3   5 -22    0.88    0.45
   2   5 -22    0.18    0.38
   2   5 -22    0.55    0.42
  -1  -5 -22    1.64    0.46
   1   5 -22    2.32    0.48
   0   5 -22    0.22    0.33
   0  -5 -22    0.26    0.32
  -1   5 -22    1.66    0.43
   1  -5 -22    1.09    0.45
   2  -5 -22    0.42    0.40
   2   5  22    0.09    0.36
  -2   5 -22    0.42    0.37
   3  -5 -22    1.28    0.47
   3   5  22    2.84    0.51
  -3   5 -22    1.45    0.47
   3   6 -22   -0.09    0.42
   2   6 -22    0.42    0.41
   2   6 -22   -0.44    0.32
   1   6 -22    0.94    0.45
   0   6 -22    0.25    0.36
   0  -6 -22   -0.33    0.36
  -1   6 -22    0.83    0.42
   1  -6 -22    0.87    0.44
   1   6  22    0.90    0.43
   2  -6 -22    0.80    0.46
   2   6  22   -0.07    0.38
  -2   6 -22   -0.69    0.33
   3   6  22    0.16    0.41
   1   7 -22   -0.08    0.39
   0  -7 -22    0.94    0.43
   0   7  22    1.12    0.43
   0   7 -22    0.60    0.42
   1   7  22   -0.03    0.38
   1  -7 -22   -0.01    0.39
  -1   7 -22   -0.31    0.36
   1   0 -23    3.20    0.47
   2   0 -23   -0.21    0.33
  -2   0 -23    0.06    0.39
  -3   0 -23   -0.02    0.32
   3   0 -23   -0.42    0.36
   4   0 -23    0.33    0.46
  -4   0 -23    0.70    0.43
  -4  -1 -23    0.35    0.44
   4   1 -23    0.02    0.42
  -3  -1 -23   -0.11    0.36
   3   1 -23   -0.16    0.35
   2   1 -23    0.66    0.39
   1   1 -23    1.06    0.40
   0  -1 -23    0.72    0.37
   1  -1 -23    0.37    0.36
   2  -1 -23    0.72    0.38
  -2   1 -23    0.61    0.35
  -3   1 -23    1.09    0.46
   3  -1 -23   -0.03    0.32
  -4   1 -23    0.22    0.35
  -4  -2 -23   -0.24    0.40
   3   2 -23    0.49    0.41
   1   2 -23    0.10    0.34
   0  -2 -23    4.32    0.56
   1  -2 -23    0.44    0.38
  -1   2 -23    0.09    0.33
   2  -2 -23    0.74    0.40
  -2   2 -23    1.85    0.44
   3  -2 -23    0.73    0.41
  -3   2 -23    0.94    0.42
  -4   2 -23   -0.05    0.39
   3   3 -23    0.54    0.40
   2   3 -23    0.35    0.39
   0  -3 -23   -0.53    0.30
   0   3 -23    0.16    0.35
  -1   3 -23    1.17    0.37
   1  -3 -23    2.23    0.48
   2  -3 -23    1.02    0.47
  -2   3 -23    0.31    0.38
  -3   3 -23    0.48    0.37
   3  -3 -23   -0.05    0.40
   3   4 -23    0.49    0.46
   2   4 -23   -0.11    0.37
  -1  -4 -23    1.41    0.42
   1   4 -23    0.97    0.41
   0   4 -23    1.34    0.44
   0  -4 -23    1.54    0.45
   1  -4 -23    0.39    0.38
  -1   4 -23    1.65    0.46
  -2   4 -23   -0.24    0.34
   2  -4 -23   -0.15    0.37
  -3   4 -23    0.00    0.38
   2   5 -23    0.89    0.45
  -1  -5 -23    0.45    0.38
   1   5 -23    0.03    0.36
   0  -5 -23    1.56    0.42
   0   5 -23    1.44    0.45
  -1   5 -23    0.04    0.36
   1  -5 -23    0.49    0.41
   2  -5 -23    1.37    0.46
  -2   5 -23    0.60    0.43
   1   6 -23    1.28    0.43
   0  -6 -23   -0.25    0.35
   0   6 -23    0.09    0.39
  -1   6 -23    1.36    0.44
   1  -6 -23    1.93    0.48
   1   0 -24   -0.11    0.35
   2   0 -24    1.95    0.51
   3   0 -24    1.10    0.42
  -3   0 -24    0.98    0.40
   3   1 -24    1.75    0.49
   2   1 -24    0.72    0.43
   1   1 -24    0.01    0.35
   1  -1 -24   -0.51    0.34
  -2   1 -24    0.74    0.39
   2  -1 -24    0.68    0.42
   3  -1 -24    0.72    0.46
  -3   1 -24    1.22    0.45
   3   2 -24    0.77    0.43
   2   2 -24   -0.12    0.40
   0  -2 -24    0.22    0.37
  -1   2 -24    1.41    0.44
   1  -2 -24    0.83    0.41
  -2   2 -24    0.53    0.41
   2  -2 -24   -0.19    0.40
   2   3 -24   -0.59    0.35
   0  -3 -24   -0.37    0.36
   1  -3 -24   -0.30    0.38
  -1   3 -24    0.33    0.36
  -2   3 -24   -0.34    0.35
   2  -3 -24    0.26    0.37
   0   4 -24    0.35    0.42
   0  -4 -24    0.32    0.42
   1  -4 -24    1.56    0.46
  -1   4 -24    2.82    0.55
   1   0 -25    0.51    0.40
   1  -1 -25    0.89    0.46
   0   0   0    0.00    0.00
